# Supplementary material for: Under contract and in good health: a multigroup cross-lagged panel model of time use and health-related quality of life in working-age men and women
Source: Health Qual Life Outcomes. 2022 Nov 14;20:151. doi: 10.1186/s12955-022-02052-3 (PMC9662117; doi:10.1186/s12955-022-02052-3)
Supplement: Supplementary file 1 — Additional file 1. R sample code. [file 12955_2022_2052_MOESM1_ESM.r]

####################################################
####################################################
#                                                  #
#                                                  #
#       Under contract and in good health:         #
#       a multigroup cross-lagged panel model      #
#       of time use and health-related quality     #
#       of life in working-age men and women.      #
#                                                  #
#       SF1: SAMPLE CODE                           #
#                                                  #
#                                                  #
#     Sample code for cross lagged panel model of  #
#     Life Satisfaction ('sat_life')               #
#     and contracted time use ('t_contr')          #
#     Multi group for sex                          #
#                                                  #
#                                                  #
#       21.12.2021                                 #
#                                                  #
#                                                  #
#                                                  #
####################################################
####################################################

#M1: No control variables, unconstrained -----

m1 <-'

#Autoregressive and cross-lagged effects
#Constrained across time points (2014-2018) 

sat_life.2014 ~ c(.con11, .con1)*sat_life.2013 + c(.con22, .con2)*t_contr.2013
sat_life.2015 ~ c(.con11, .con1)*sat_life.2014 + c(.con22, .con2)*t_contr.2014
sat_life.2016 ~ c(.con11, .con1)*sat_life.2015 + c(.con22, .con2)*t_contr.2015
sat_life.2017 ~ c(.con11, .con1)*sat_life.2016 + c(.con22, .con2)*t_contr.2016
sat_life.2018 ~ c(.con11, .con1)*sat_life.2017 + c(.con22, .con2)*t_contr.2017

t_contr.2014 ~ c(.con33, .con3)*sat_life.2013 + c(.con44, .con4)*t_contr.2013
t_contr.2015 ~ c(.con33, .con3)*sat_life.2014 + c(.con44, .con4)*t_contr.2014
t_contr.2016 ~ c(.con33, .con3)*sat_life.2015 + c(.con44, .con4)*t_contr.2015
t_contr.2017 ~ c(.con33, .con3)*sat_life.2016 + c(.con44, .con4)*t_contr.2016
t_contr.2018 ~ c(.con33, .con3)*sat_life.2017 + c(.con44, .con4)*t_contr.2017


#Equal errors and intercepts
#Constrained across time points (2014-2018) 

sat_life.2014 ~~ c(.con55, .con5)*sat_life.2014
sat_life.2015 ~~ c(.con55, .con5)*sat_life.2015
sat_life.2016 ~~ c(.con55, .con5)*sat_life.2016
sat_life.2017 ~~ c(.con55, .con5)*sat_life.2017
sat_life.2018 ~~ c(.con55, .con5)*sat_life.2018

sat_life.2014 ~ c(.con66, .con6)*1
sat_life.2015 ~ c(.con66, .con6)*1
sat_life.2016 ~ c(.con66, .con6)*1
sat_life.2017 ~ c(.con66, .con6)*1
sat_life.2018 ~ c(.con66, .con6)*1

t_contr.2014 ~~ c(.con77, .con7)*t_contr.2014
t_contr.2015 ~~ c(.con77, .con7)*t_contr.2015
t_contr.2016 ~~ c(.con77, .con7)*t_contr.2016
t_contr.2017 ~~ c(.con77, .con7)*t_contr.2017
t_contr.2018 ~~ c(.con77, .con7)*t_contr.2018

t_contr.2014 ~ c(.con88, .con8)*1
t_contr.2015 ~ c(.con88, .con8)*1
t_contr.2016 ~ c(.con88, .con8)*1
t_contr.2017 ~ c(.con88, .con8)*1
t_contr.2018 ~ c(.con88, .con8)*1


#Fixed effects

alpha =~ 1*sat_life.2014 + 1*sat_life.2015 + 1*sat_life.2016 + 1*sat_life.2017 + 1*sat_life.2018
eta =~ 1*t_contr.2014 + 1*t_contr.2015  + 1*t_contr.2016 + 1*t_contr.2017 + 1*t_contr.2018


#Correlations of alpha and eta with x*t1 and y*t1

alpha ~~ sat_life.2013 + t_contr.2013
eta ~~ sat_life.2013 + t_contr.2013


#Contemporaneous residual correlations

sat_life.2014 ~~ t_contr.2014
sat_life.2015 ~~ t_contr.2015
sat_life.2016 ~~ t_contr.2016
sat_life.2017 ~~ t_contr.2017
sat_life.2018 ~~ t_contr.2018


#Correlations with starting values

sat_life.2013 ~~ t_contr.2013 

'

f1 <- sem(m1,
            estimator = "MLR",  #robust maximum likelihood estimation
            missing="fiml",     #full maximum likelihood
            group = "sex",
            data = soep_clpm_w) #dataset in wide format


#M2: No control variables, constrained----

m2 <-'

#Autoregressive and cross-lagged effects
#Constrained across time points (2014-2018) 

sat_life.2014 ~ c(.con11, .con1)*sat_life.2013 + c(.con22, .con2)*t_contr.2013
sat_life.2015 ~ c(.con11, .con1)*sat_life.2014 + c(.con22, .con2)*t_contr.2014
sat_life.2016 ~ c(.con11, .con1)*sat_life.2015 + c(.con22, .con2)*t_contr.2015
sat_life.2017 ~ c(.con11, .con1)*sat_life.2016 + c(.con22, .con2)*t_contr.2016
sat_life.2018 ~ c(.con11, .con1)*sat_life.2017 + c(.con22, .con2)*t_contr.2017

t_contr.2014 ~ c(.con33, .con3)*sat_life.2013 + c(.con44, .con4)*t_contr.2013
t_contr.2015 ~ c(.con33, .con3)*sat_life.2014 + c(.con44, .con4)*t_contr.2014
t_contr.2016 ~ c(.con33, .con3)*sat_life.2015 + c(.con44, .con4)*t_contr.2015
t_contr.2017 ~ c(.con33, .con3)*sat_life.2016 + c(.con44, .con4)*t_contr.2016
t_contr.2018 ~ c(.con33, .con3)*sat_life.2017 + c(.con44, .con4)*t_contr.2017


#Equal errors and intercepts
#Constrained across time points (2014-2018) 

sat_life.2014 ~~ c(.con55, .con5)*sat_life.2014
sat_life.2015 ~~ c(.con55, .con5)*sat_life.2015
sat_life.2016 ~~ c(.con55, .con5)*sat_life.2016
sat_life.2017 ~~ c(.con55, .con5)*sat_life.2017
sat_life.2018 ~~ c(.con55, .con5)*sat_life.2018

sat_life.2014 ~ c(.con66, .con6)*1
sat_life.2015 ~ c(.con66, .con6)*1
sat_life.2016 ~ c(.con66, .con6)*1
sat_life.2017 ~ c(.con66, .con6)*1
sat_life.2018 ~ c(.con66, .con6)*1

t_contr.2014 ~~ c(.con77, .con7)*t_contr.2014
t_contr.2015 ~~ c(.con77, .con7)*t_contr.2015
t_contr.2016 ~~ c(.con77, .con7)*t_contr.2016
t_contr.2017 ~~ c(.con77, .con7)*t_contr.2017
t_contr.2018 ~~ c(.con77, .con7)*t_contr.2018

t_contr.2014 ~ c(.con88, .con8)*1
t_contr.2015 ~ c(.con88, .con8)*1
t_contr.2016 ~ c(.con88, .con8)*1
t_contr.2017 ~ c(.con88, .con8)*1
t_contr.2018 ~ c(.con88, .con8)*1


#Fixed effects

alpha =~ 1*sat_life.2014 + 1*sat_life.2015 + 1*sat_life.2016 + 1*sat_life.2017 + 1*sat_life.2018
eta =~ 1*t_contr.2014 + 1*t_contr.2015  + 1*t_contr.2016 + 1*t_contr.2017 + 1*t_contr.2018


#Correlations of alpha and eta with x*t1 and y*t1
#Paths are constrained across sex

alpha ~~ PATH1*sat_life.2013 + PATH2*t_contr.2013
eta ~~ PATH3*sat_life.2013 + PATH4*t_contr.2013


#Contemporaneous residual correlations

sat_life.2014 ~~ t_contr.2014
sat_life.2015 ~~ t_contr.2015
sat_life.2016 ~~ t_contr.2016
sat_life.2017 ~~ t_contr.2017
sat_life.2018 ~~ t_contr.2018


#Correlations with starting values

sat_life.2013 ~~ t_contr.2013 

'

f2 <- sem(m2,
          estimator = "MLR",  #robust maximum likelihood estimation
          missing="fiml",     #full maximum likelihood
          group = "sex",
          data = soep_clpm_w) #dataset in wide format


#M3: Control variables, unconstrained -----

m3 <-'

#Autoregressive and cross-lagged effects
#Constrained across time points (2014-2018) 

sat_life.2014 ~ c(.con11, .con1)*sat_life.2013 + c(.con22, .con2)*t_contr.2013
sat_life.2015 ~ c(.con11, .con1)*sat_life.2014 + c(.con22, .con2)*t_contr.2014
sat_life.2016 ~ c(.con11, .con1)*sat_life.2015 + c(.con22, .con2)*t_contr.2015
sat_life.2017 ~ c(.con11, .con1)*sat_life.2016 + c(.con22, .con2)*t_contr.2016
sat_life.2018 ~ c(.con11, .con1)*sat_life.2017 + c(.con22, .con2)*t_contr.2017

t_contr.2014 ~ c(.con33, .con3)*sat_life.2013 + c(.con44, .con4)*t_contr.2013
t_contr.2015 ~ c(.con33, .con3)*sat_life.2014 + c(.con44, .con4)*t_contr.2014
t_contr.2016 ~ c(.con33, .con3)*sat_life.2015 + c(.con44, .con4)*t_contr.2015
t_contr.2017 ~ c(.con33, .con3)*sat_life.2016 + c(.con44, .con4)*t_contr.2016
t_contr.2018 ~ c(.con33, .con3)*sat_life.2017 + c(.con44, .con4)*t_contr.2017


#Equal errors and intercepts
#Constrained across time points (2014-2018) 

sat_life.2014 ~~ c(.con55, .con5)*sat_life.2014
sat_life.2015 ~~ c(.con55, .con5)*sat_life.2015
sat_life.2016 ~~ c(.con55, .con5)*sat_life.2016
sat_life.2017 ~~ c(.con55, .con5)*sat_life.2017
sat_life.2018 ~~ c(.con55, .con5)*sat_life.2018

sat_life.2014 ~ c(.con66, .con6)*1
sat_life.2015 ~ c(.con66, .con6)*1
sat_life.2016 ~ c(.con66, .con6)*1
sat_life.2017 ~ c(.con66, .con6)*1
sat_life.2018 ~ c(.con66, .con6)*1

t_contr.2014 ~~ c(.con77, .con7)*t_contr.2014
t_contr.2015 ~~ c(.con77, .con7)*t_contr.2015
t_contr.2016 ~~ c(.con77, .con7)*t_contr.2016
t_contr.2017 ~~ c(.con77, .con7)*t_contr.2017
t_contr.2018 ~~ c(.con77, .con7)*t_contr.2018

t_contr.2014 ~ c(.con88, .con8)*1
t_contr.2015 ~ c(.con88, .con8)*1
t_contr.2016 ~ c(.con88, .con8)*1
t_contr.2017 ~ c(.con88, .con8)*1
t_contr.2018 ~ c(.con88, .con8)*1


#Fixed effects

alpha =~ 1*sat_life.2014 + 1*sat_life.2015 + 1*sat_life.2016 + 1*sat_life.2017 + 1*sat_life.2018
eta =~ 1*t_contr.2014 + 1*t_contr.2015  + 1*t_contr.2016 + 1*t_contr.2017 + 1*t_contr.2018


#Correlations of alpha and eta with x*t1 and y*t1

alpha ~~ sat_life.2013 + t_contr.2013
eta ~~ sat_life.2013 + t_contr.2013


#Contemporaneous residual correlations

sat_life.2014 ~~ t_contr.2014
sat_life.2015 ~~ t_contr.2015
sat_life.2016 ~~ t_contr.2016
sat_life.2017 ~~ t_contr.2017
sat_life.2018 ~~ t_contr.2018


#Correlations with starting values

sat_life.2013 ~~ t_contr.2013 


#Control variables

sat_life.2013 ~ age.2013 + HHinc.2013 + edu.lm_f.2013 + edu.lh_f.2013 + KIDSinHH.2013 + emplStat_PT.2013 + emplStat_FT.2013 + mar_stat.2013 
t_contr.2013 ~  age.2013 + HHinc.2013 + edu.lm_f.2013 + edu.lh_f.2013 + KIDSinHH.2013 + emplStat_PT.2013 + emplStat_FT.2013 + mar_stat.2013 

alpha ~  age.2013 + HHinc.2013 + edu.lm_f.2013 + edu.lh_f.2013 + KIDSinHH.2013 + emplStat_PT.2013 + emplStat_FT.2013 + mar_stat.2013 
eta ~    age.2013 + HHinc.2013 + edu.lm_f.2013 + edu.lh_f.2013 + KIDSinHH.2013 + emplStat_PT.2013 + emplStat_FT.2013 + mar_stat.2013 


'

f3 <- sem(m3,
          estimator = "MLR",  #robust maximum likelihood estimation
          missing="fiml",     #full maximum likelihood
          group = "sex",
          data = soep_clpm_w) #dataset in wide format


#M4: Ccontrol variables, constrained----

m4 <-'

#Autoregressive and cross-lagged effects
#Constrained across time points (2014-2018) 

sat_life.2014 ~ c(.con11, .con1)*sat_life.2013 + c(.con22, .con2)*t_contr.2013
sat_life.2015 ~ c(.con11, .con1)*sat_life.2014 + c(.con22, .con2)*t_contr.2014
sat_life.2016 ~ c(.con11, .con1)*sat_life.2015 + c(.con22, .con2)*t_contr.2015
sat_life.2017 ~ c(.con11, .con1)*sat_life.2016 + c(.con22, .con2)*t_contr.2016
sat_life.2018 ~ c(.con11, .con1)*sat_life.2017 + c(.con22, .con2)*t_contr.2017

t_contr.2014 ~ c(.con33, .con3)*sat_life.2013 + c(.con44, .con4)*t_contr.2013
t_contr.2015 ~ c(.con33, .con3)*sat_life.2014 + c(.con44, .con4)*t_contr.2014
t_contr.2016 ~ c(.con33, .con3)*sat_life.2015 + c(.con44, .con4)*t_contr.2015
t_contr.2017 ~ c(.con33, .con3)*sat_life.2016 + c(.con44, .con4)*t_contr.2016
t_contr.2018 ~ c(.con33, .con3)*sat_life.2017 + c(.con44, .con4)*t_contr.2017


#Equal errors and intercepts
#Constrained across time points (2014-2018) 

sat_life.2014 ~~ c(.con55, .con5)*sat_life.2014
sat_life.2015 ~~ c(.con55, .con5)*sat_life.2015
sat_life.2016 ~~ c(.con55, .con5)*sat_life.2016
sat_life.2017 ~~ c(.con55, .con5)*sat_life.2017
sat_life.2018 ~~ c(.con55, .con5)*sat_life.2018

sat_life.2014 ~ c(.con66, .con6)*1
sat_life.2015 ~ c(.con66, .con6)*1
sat_life.2016 ~ c(.con66, .con6)*1
sat_life.2017 ~ c(.con66, .con6)*1
sat_life.2018 ~ c(.con66, .con6)*1

t_contr.2014 ~~ c(.con77, .con7)*t_contr.2014
t_contr.2015 ~~ c(.con77, .con7)*t_contr.2015
t_contr.2016 ~~ c(.con77, .con7)*t_contr.2016
t_contr.2017 ~~ c(.con77, .con7)*t_contr.2017
t_contr.2018 ~~ c(.con77, .con7)*t_contr.2018

t_contr.2014 ~ c(.con88, .con8)*1
t_contr.2015 ~ c(.con88, .con8)*1
t_contr.2016 ~ c(.con88, .con8)*1
t_contr.2017 ~ c(.con88, .con8)*1
t_contr.2018 ~ c(.con88, .con8)*1


#Fixed effects

alpha =~ 1*sat_life.2014 + 1*sat_life.2015 + 1*sat_life.2016 + 1*sat_life.2017 + 1*sat_life.2018
eta =~ 1*t_contr.2014 + 1*t_contr.2015  + 1*t_contr.2016 + 1*t_contr.2017 + 1*t_contr.2018


#Correlations of alpha and eta with x*t1 and y*t1
#Paths are constrained across sex

alpha ~~ PATH1*sat_life.2013 + PATH2*t_contr.2013
eta ~~ PATH3*sat_life.2013 + PATH4*t_contr.2013


#Contemporaneous residual correlations

sat_life.2014 ~~ t_contr.2014
sat_life.2015 ~~ t_contr.2015
sat_life.2016 ~~ t_contr.2016
sat_life.2017 ~~ t_contr.2017
sat_life.2018 ~~ t_contr.2018


#Correlations with starting values

sat_life.2013 ~~ t_contr.2013 


#Control variables

sat_life.2013 ~ age.2013 + HHinc.2013 + edu.lm_f.2013 + edu.lh_f.2013 + KIDSinHH.2013 + emplStat_PT.2013 + emplStat_FT.2013 + mar_stat.2013 
t_contr.2013 ~  age.2013 + HHinc.2013 + edu.lm_f.2013 + edu.lh_f.2013 + KIDSinHH.2013 + emplStat_PT.2013 + emplStat_FT.2013 + mar_stat.2013 

alpha ~  age.2013 + HHinc.2013 + edu.lm_f.2013 + edu.lh_f.2013 + KIDSinHH.2013 + emplStat_PT.2013 + emplStat_FT.2013 + mar_stat.2013 
eta ~    age.2013 + HHinc.2013 + edu.lm_f.2013 + edu.lh_f.2013 + KIDSinHH.2013 + emplStat_PT.2013 + emplStat_FT.2013 + mar_stat.2013 


'

f4 <- sem(m4,
          estimator = "MLR",  #robust maximum likelihood estimation
          missing="fiml",     #full maximum likelihood
          group = "sex",
          data = soep_clpm_w) #dataset in wide format
