# Supplementary material for: Under contract and in good health: a multigroup cross-lagged panel model of time use and health-related quality of life in working-age men and women
Source: Health Qual Life Outcomes. 2022 Nov 14;20:151. doi: 10.1186/s12955-022-02052-3 (PMC9662117; doi:10.1186/s12955-022-02052-3)
Supplement: Supplementary file 2 — Additional file 2. Descriptive statistics and correlations of time-use categories and HRQoL. [file 12955_2022_2052_MOESM2_ESM.xlsx]

## Sheet: Overview
		TITLE: Under contract and in good health: a multigroup cross-lagged panel model of time use and health-related quality of life in working-age men and women
		AUTHORS: Laura Altweck*, Samuel Tomczyk*, and Silke Schmidt (University of Greifswald, Institute of Psychology, Department of Health and Prevention, Robert-Blum-Str. 13, 17489 Greifswald, Germany)
		Submitted to the Journal BMC Health and Quality of Life Outcomes
		Supplementary File 2. Descriptive statistics and correlation matrices of time use and health-related quality of life.
		Table 1. Descriptive statistics of time use categories 2013-2018: total, and by gender.
		Table 2. Correlation matrices of time use categories 2013-2018: total, and by gender.
		Table 3. Descriptive statistics of health-related quality of life 2013-2018: total, and by gender.
		Table 4. Correlation matrices of health-related quality of life 2013-2018: total, and by gender.
		Table 5. Descriptive statistics of time use items (2013-2018).

## Sheet: T1. Time use categories
	SF2. Table 1. Descriptive statistics of time use categories 2013-2018: total, and by gender.
							Female				Male				Difference
	TU category	year	M	SD	Min	Max	M	SD	Min	Max	M	SD	Min	Max	test
	Contracted TU	2013	3.48391	1.97936	0	20	2.8541	1.95614	0	20	4.27938	1.7029	0	12.5	***
		2014	3.46221	1.99938	0	12.5	2.85415	1.97507	0	12.5	4.20558	1.76391	0	10.5	***
		2015	3.36427	1.98649	0	12	2.79055	1.9549	0	9.5	4.06467	1.79057	0	12	***
		2016	2.90433	2.14105	0	12	2.50136	2.02136	0	11.5	3.34711	2.18117	0	12	***
		2017	2.92815	2.12832	0	12	2.48579	2.00165	0	10	3.40707	2.15761	0	12	***
		2018	3.03108	2.09433	0	11	2.55085	1.98375	0	11	3.56422	2.08494	0	9.5	***
	Committed TU	2013	1.52762	1.90821	0	13.4	2.08141	2.2512	0	13.4	0.826629	0.97782	0	12.2	***
		2014	1.48853	1.75108	0	14.6	1.97318	2.08078	0	14.6	0.893433	0.934178	0	12.4	***
		2015	1.51392	1.81191	0	15.2	2.00306	2.1378	0	15.2	0.915031	1.02748	0	11.2	***
		2016	1.46908	1.74457	0	15.8	1.94681	2.09711	0	15.8	0.875343	0.851073	0	10.6	***
		2017	1.33963	1.66562	0	12.2	1.79718	2.00308	0	12.2	0.785234	0.844607	0	11.2	***
		2018	1.33751	1.61215	0	15	1.75074	1.94989	0	15	0.830244	0.809606	0	10.8	***
	Free time	2013	0.98323	0.875144	0	8	0.969671	0.829306	0	7.5	1.00042	0.929789	0	8	*
		2014	1.06369	0.923059	0	12	1.03641	0.893018	0	12	1.09723	0.957697	0	9	***
		2015	0.950647	0.985748	0	24	0.960605	0.985243	0	24	0.938489	0.986283	0	12
		2016	0.992588	0.864597	0	17	0.943203	0.792747	0	10	1.04697	0.934391	0	17	***
		2017	0.947847	0.863332	0	9	0.9106	0.803644	0	8.5	0.988189	0.921978	0	9	***
		2018	1.03575	0.879707	0	8.5	1.00271	0.83264	0	7.5	1.07246	0.927866	0	8.5	***
	Note. *** p < .001, ** p < .01, * p < .05

## Sheet: T2. TU corr
	SF2. Table 2. Correlation matrices of time use categories 2013-2018: total, and by gender.
				Contracted												Committed												Free time
				2013		2014		2015		2016		2017		2018		2013		2014		2015		2016		2017		2018		2013		2014		2015		2016		2017		2018
		Contracted	2013			0.735103	***	0.677033	***	0.635591	***	0.593131	***	0.559588	***	-0.472451	***	-0.398225	***	-0.3434	***	-0.327531	***	-0.285095	***	-0.261112	***	-0.102337	***	-0.0330037	***	-0.0707247	***	-0.0302418	***	-0.0643443	***	-0.0550517	***
			2014					0.740637	***	0.668637	***	0.628965	***	0.58985	***	-0.38384	***	-0.449097	***	-0.373172	***	-0.334469	***	-0.292405	***	-0.269661	***	-0.0598625	***	-0.062189	***	-0.065995	***	-0.0330847	***	-0.0582059	***	-0.0409614	***
			2015							0.74721	***	0.673636	***	0.642274	***	-0.32679	***	-0.350457	***	-0.416448	***	-0.367471	***	-0.300292	***	-0.290804	***	-0.0606638	***	-0.0285067	***	-0.102083	***	-0.0407311	***	-0.0734168	***	-0.0391089	***
			2016									0.775646	***	0.706808	***	-0.283231	***	-0.292013	***	-0.334612	***	-0.438949	***	-0.352207	***	-0.314818	***	-0.049157	***	-0.0399163	***	-0.0842553	***	0.00627185		-0.0291782	***	0.0140731
			2017											0.781595	***	-0.248029	***	-0.254226	***	-0.287951	***	-0.339444	***	-0.405745	***	-0.334789	***	-0.0574664	***	-0.0585578	***	-0.0937827	***	-0.00881985		-0.0438145	**	0.0123285
			2018													-0.21319	***	-0.225545	***	-0.260424	***	-0.291097	***	-0.300767	***	-0.396343	***	-0.079735	***	-0.0715586	***	-0.100756	***	-0.0212415	***	-0.0424429	***	-0.0395155	***
		Committed	2013															0.732862	***	0.652133	***	0.614539	***	0.564664	***	0.545509	***	-0.161274	***	-0.190232	***	-0.147887	***	-0.175176	***	-0.158513	***	-0.156484	***
			2014																	0.715135	***	0.648606	***	0.588013	***	0.561494	***	-0.13965	***	-0.146895	***	-0.138784	***	-0.170381	***	-0.155957	***	-0.146529	***
			2015																			0.715555	***	0.654645	***	0.61038	***	-0.131613	***	-0.167629	***	-0.0867826	***	-0.169456	***	-0.14186	***	-0.164363	***
			2016																					0.72819	***	0.683939	***	-0.127753	***	-0.144478	***	-0.0615778	***	-0.15858	***	-0.145937	***	-0.16165	***
			2017																							0.723814	***	-0.120307	***	-0.143319	***	-0.0588763	***	-0.156123	***	-0.129852	***	-0.177928	***
			2018																									-0.0829339	***	-0.104004	***	-0.0495266	***	-0.134813	***	-0.116168	***	-0.165619	***
		Free time	2013																											0.452472	***	0.441971	***	0.384356	***	0.393646	***	0.36609	***
			2014																													0.449364	***	0.418603	***	0.392457	***	0.38616	***
			2015																															0.395564	***	0.3874	***	0.35032	***
			2016																																	0.497044	***	0.486831	***
			2017																																			0.527857	***
			2018
		Note. *** p < .001, ** p < .01, * p < .05
				Contracted												Committed												Free time
				2013		2014		2015		2016		2017		2018		2013		2014		2015		2016		2017		2018		2013		2014		2015		2016		2017		2018
		Contracted	2013			0.735103	***	0.677033	***	0.635591	***	0.593131	***	0.559588	***	-0.472451	***	-0.398225	***	-0.3434	***	-0.327531	***	-0.285095	***	-0.261112	***	-0.102337	***	-0.0330037	***	-0.0707247	***	-0.0302418	***	-0.0643443	***	-0.0550517	***
			2014	0.683737	***			0.740637	***	0.668637	***	0.628965	***	0.58985	***	-0.38384	***	-0.449097	***	-0.373172	***	-0.334469	***	-0.292405	***	-0.269661	***	-0.0598625	***	-0.062189	***	-0.065995	***	-0.0330847	***	-0.0582059	***	-0.0409614	***
			2015	0.630307	***	0.683107	***			0.74721	***	0.673636	***	0.642274	***	-0.32679	***	-0.350457	***	-0.416448	***	-0.367471	***	-0.300292	***	-0.290804	***	-0.0606638	***	-0.0285067	***	-0.102083	***	-0.0407311	***	-0.0734168	***	-0.0391089	***
			2016	0.612016	***	0.653991	***	0.689314	***			0.775646	***	0.706808	***	-0.283231	***	-0.292013	***	-0.334612	***	-0.438949	***	-0.352207	***	-0.314818	***	-0.049157	***	-0.0399163	***	-0.0842553	***	0.00627185		-0.0291782	**	0.0140731
			2017	0.571294	***	0.613021	***	0.637206	***	0.746282	***			0.781595	***	-0.248029	***	-0.254226	***	-0.287951	***	-0.339444	***	-0.405745	***	-0.334789	***	-0.0574664	***	-0.0585578	***	-0.0937827	***	-0.00881985		-0.0438145	***	0.0123285
			2018	0.55681	***	0.571412	***	0.601015	***	0.672434	***	0.752229	***			-0.21319	***	-0.225545	***	-0.260424	***	-0.291097	***	-0.300767	***	-0.396343	***	-0.079735	***	-0.0715586	***	-0.100756	***	-0.0212415		-0.0424429	***	-0.0395155	***
		Committed	2013	-0.278278	***	-0.189021	***	-0.170836	***	-0.162466	***	-0.131594	***	-0.119742	***			0.732862	***	0.652133	***	0.614539	***	0.564664	***	0.545509	***	-0.161274	***	-0.190232	***	-0.147887	***	-0.175176	***	-0.158513	***	-0.156484	***
			2014	-0.180574	***	-0.221645	***	-0.140523	***	-0.134123	***	-0.121161	***	-0.0984566	***	0.597909	***			0.715135	***	0.648606	***	0.588013	***	0.561494	***	-0.13965	***	-0.146895	***	-0.138784	***	-0.170381	***	-0.155957	***	-0.146529	***
			2015	-0.179454	***	-0.188604	***	-0.223819	***	-0.180025	***	-0.146804	***	-0.11674	***	0.567308	***	0.562161	***			0.715555	***	0.654645	***	0.61038	***	-0.131613	***	-0.167629	***	-0.0867826	***	-0.169456	***	-0.14186	***	-0.164363	***
			2016	-0.16486	***	-0.162058	***	-0.17222	***	-0.251446	***	-0.162319	***	-0.121093	***	0.540288	***	0.562562	***	0.542555	***			0.72819	***	0.683939	***	-0.127753	***	-0.144478	***	-0.0615778	***	-0.15858	***	-0.145937	***	-0.16165	***
			2017	-0.155633	***	-0.161086	***	-0.163275	***	-0.180508	***	-0.23919	***	-0.146198	***	0.47253	***	0.476377	***	0.512386	***	0.590831	***			0.723814	***	-0.120307	***	-0.143319	***	-0.0588763	***	-0.156123	***	-0.129852	***	-0.177928	***
			2018	-0.115901	***	-0.108776	***	-0.118221	***	-0.136138	***	-0.137507	***	-0.193451	***	0.463637	***	0.470665	***	0.488963	***	0.56161	***	0.608795	***			-0.0829339	***	-0.104004	***	-0.0495266	***	-0.134813	***	-0.116168	***	-0.165619	***
		Free time	2013	-0.304243	***	-0.243783	***	-0.220592	***	-0.212953	***	-0.201377	***	-0.201227	***	-0.0668318	***	-0.0783615	***	-0.0575427	***	-0.0823427	***	-0.0543166	***	-0.0610757	***			0.452472	***	0.441971	***	0.384356	***	0.393646	***	0.36609	***
			2014	-0.248153	**	-0.301432	***	-0.238305	**	-0.222484	***	-0.199728	***	-0.191402	***	-0.0888189	***	-0.0972125	***	-0.0650487	***	-0.0792087	***	-0.0633238	***	-0.081498	***	0.535355	***			0.449364	***	0.418603	***	0.392457	***	0.38616	***
			2015	-0.264636	***	-0.242567	***	-0.301671	***	-0.245032	***	-0.223514	***	-0.213292	***	-0.0505074	***	-0.0671523	***	-0.0391523	***	-0.0344412	***	-0.0182114	***	-0.0468415	***	0.512379	***	0.520575	***			0.395564	***	0.3874	***	0.35032	***
			2016	-0.245761	**	-0.232438	**	-0.241477	***	-0.160311		-0.129401		-0.129646		-0.0830936	***	-0.100807	***	-0.0827261	***	-0.0927237	***	-0.0502115	***	-0.082392	***	0.480342	***	0.502828	***	0.495276	***			0.497044	***	0.486831	***
			2017	-0.233695	***	-0.218171	***	-0.21761	***	-0.156653	**	-0.201632	***	-0.157396	***	-0.0590633	***	-0.0562679	***	-0.0463366	***	-0.0523151	***	-0.0124726	***	-0.0490131	***	0.455763	***	0.449086	***	0.492645	***	0.483022	***			0.527857	***
			2018	-0.240148	***	-0.201573	***	-0.215783	***	-0.0876846		-0.108442		-0.181983	***	-0.0789683	***	-0.0946026	***	-0.0813097	***	-0.0916716	***	-0.0672872	***	-0.0846707	***	0.40217	***	0.427979	***	0.445595	***	0.485731	***	0.515297	***
		Note. Female over and male under the axis. *** p < .001, ** p < .01, * p < .05

## Sheet: T3. HRQoL
	SF2. Table 3. Descriptive statistics of health-related quality of life 2013-2018: total, and by gender.
							Female				Male				Difference
		year	M	SD	Min	Max	M	SD	Min	Max	M	SD	Min	Max	test
	SRH	2013	3.57051	0.960789	1	5	3.5279	0.962252	1	5	3.62309	0.95641	1	5
		2014	3.51351	0.939635	1	5	3.46094	0.945614	1	5	3.57797	0.928249	1	5
		2015	3.52518	0.949009	1	5	3.48179	0.955154	1	5	3.57807	0.938806	1	5
		2016	3.54568	1.00132	1	5	3.46447	0.999281	1	5	3.63472	0.996027	1	5	**
		2017	3.55211	0.988375	1	5	3.47284	0.979179	1	5	3.63791	0.991155	1	5	***
		2018	3.54172	0.988555	1	5	3.46419	0.982879	1	5	3.62747	0.987778	1	5	**
	LS	2013	7.34742	1.74411	0	10	7.34552	1.75345	0	10	7.34977	1.73259	0	10	***
		2014	7.24752	1.71622	0	10	7.25528	1.74346	0	10	7.23801	1.68223	0	10	***
		2015	7.39963	1.71398	0	10	7.39343	1.74384	0	10	7.40719	1.6769	0	10	***
		2016	7.36955	1.81641	0	10	7.40176	1.77005	0	10	7.33423	1.86538	0	10	***
		2017	7.31849	1.7783	0	10	7.36696	1.75047	0	10	7.26598	1.80657	0	10	***
		2018	7.38411	1.75391	0	10	7.4163	1.76147	0	10	7.34855	1.74491	0	10	***
		Note. *** p < .001, ** p < .01, * p < .05

## Sheet: T4. HRQoL cor
	SF2. Table 4. Correlation matrices of health-related quality of life 2013-2018: total, and by gender.
				Life satisfaction												Self-rated health
				2013		2014		2015		2016		2017		2018		2013		2014		2015		2016		2017		2018
		Life satisfaction	2013			0.543409	***	0.508565	***	0.491492	***	0.461342	***	0.453445	***	-0.434327	***	-0.346264	***	-0.339462	***	-0.31825	***	-0.327907	***	-0.313348	***
			2014					0.577812	***	0.53909	***	0.512825	***	0.480743	***	-0.366376	***	-0.446946	***	-0.370746	***	-0.348901	***	-0.346226	***	-0.334032	***
			2015							0.574493	***	0.533335	***	0.494407	***	-0.358827	***	-0.38073	***	-0.440383	***	-0.365259	***	-0.356424	***	-0.342668	***
			2016									0.54031	***	0.484482	***	-0.366241	***	-0.367258	***	-0.391528	***	-0.395146	***	-0.333018	***	-0.312736	***
			2017											0.52966	***	-0.338907	***	-0.342857	***	-0.359078	***	-0.340599	***	-0.391871	***	-0.317277	***
			2018													-0.328126	***	-0.33059	***	-0.340624	***	-0.301929	***	-0.319325	***	-0.389148	***
		Self-rated health	2013															0.593983	***	0.555888	***	0.531567	***	0.519416	***	0.504752	***
			2014																	0.600597	***	0.555363	***	0.537099	***	0.50538	***
			2015																			0.596531	***	0.570044	***	0.529145	***
			2016																					0.592454	***	0.555531	***
			2017																							0.607855	***
			2018
		Note. *** p < .001, ** p < .01, * p < .05
				Life satisfaction												Self-rated health
				2013		2014		2015		2016		2017		2018		2013		2014		2015		2016		2017		2018
		Life satisfaction	2013			0.542682	***	0.504874	***	0.481125	***	0.444996	***	0.438648	***	-0.4321	***	-0.331488	***	-0.328272	***	-0.307215	***	-0.318291	***	-0.303865	***
			2014	0.544545	***			0.583723	***	0.536453	***	0.503056	***	0.474655	***	-0.359383	***	-0.441747	***	-0.363611	***	-0.338698	***	-0.338594	***	-0.329532	***
			2015	0.513551	***	0.569784	***			0.574259	***	0.529181	***	0.481782	***	-0.349277	***	-0.384044	***	-0.442712	***	-0.363824	***	-0.345707	***	-0.332522	***
			2016	0.505406	***	0.542721	***	0.574895	***			0.564852	***	0.489827	***	-0.354842	***	-0.35686	***	-0.387215	***	-0.434661	***	-0.352845	***	-0.341583	***
			2017	0.483807	***	0.52646	***	0.539522	***	0.513489	***			0.547489	***	-0.33044	***	-0.333308	***	-0.352314	***	-0.362446	***	-0.42534	***	-0.35251	***
			2018	0.474479	***	0.489647	***	0.512517	***	0.478563	***	0.509706	***			-0.317911	***	-0.325514	***	-0.335335	***	-0.32891	***	-0.342542	***	-0.41859	***
		Self-rated health	2013	-0.438186	***	-0.377236	***	-0.372278	***	-0.382173	***	-0.35215	***	-0.343546	***			0.576887	***	0.530338	***	0.51735	***	0.506623	***	0.483878	***
			2014	-0.366154	***	-0.456422	***	-0.377375	***	-0.382313	***	-0.358263	***	-0.340007	***	0.613536	***			0.583549	***	0.54106	***	0.521715	***	0.493348	***
			2015	-0.354146	***	-0.38142	***	-0.438267	***	-0.39817	***	-0.370136	***	-0.349052	***	0.587233	***	0.61998	***			0.585816	***	0.559769	***	0.514786	***
			2016	-0.333273	***	-0.363983	***	-0.367225	***	-0.360525	***	-0.321417	***	-0.275246	***	0.548892	***	0.571961	***	0.608773	***			0.577395	***	0.543911	***
			2017	-0.340689	***	-0.357394	***	-0.370842	***	-0.314783	***	-0.365226	***	-0.298444	***	0.535086	***	0.555368	***	0.581641	***	0.604539	***			0.596507	***
			2018	-0.326295	***	-0.341214	***	-0.356558	***	-0.28285	***	-0.284625	***	-0.362779	***	0.531415	***	0.518443	***	0.546071	***	0.563294	***	0.615312	***
		Note. Female over and male under the axis. *** p < .001, ** p < .01, * p < .05

## Sheet: T5. TU items
	SF2. Table 5. Descriptive statistics of time use items (2013-2018).
	year	Time use category	item	M	SD	Min	Max	item	M	SD	Min	Max
	2013	Contracted time use	work	6.32101	4.12106	0	24	education	0.719515	2.06821	0	24
	2014			6.32539	4.09635	0	19		0.663969	1.8745	0	16
	2015			6.22157	4.06637	0	24		0.567077	1.65761	0	14
	2016			5.35371	4.33909	0	24		0.502426	1.57114	0	18
	2017			5.42879	4.32426	0	17		0.486893	1.52256	0	14
	2018			5.6762	4.24505	0	21		0.428377	1.4569	0	12
	2013	Committed time use	errands	0.933073	0.724683	0	6	housework	1.5211	1.39569	0	16
	2013			1.0809	1.30506	0	16		1.54825	1.37475	0	24
	2013			1.28671	1.88611	0	18		1.47211	1.35127	0	24
	2013			1.19501	1.20295	0	20		1.57233	1.29722	0	20
	2013			0.922202	0.764628	0	15		1.63385	1.44025	0	18
	2013			1.11469	1.01996	0	16		1.54066	1.24735	0	23
	2013		repairs /gardening	0.487562	0.778525	0	10	care	0.116727	0.944027	0	24
	2014			0.661466	1.02341	0	14		0.202891	1.17212	0	24
	2015			0.661913	1.61964	0	24		0.260358	1.09623	0	24
	2016			0.50658	0.789842	0	10		0.156036	1.05722	0	24
	2017			0.443751	0.79711	0	14		0.15613	0.965934	0	24
	2018			0.55655	0.808618	0	12		0.180491	1.02525	0	24
	2013		childcare	2.37265	4.3177	0	24
	2014			2.09634	3.94358	0	24
	2015			2.09482	4.04058	0	24
	2016			2.35932	4.08577	0	24
	2017			2.21541	3.88657	0	24
	2018			2.06411	3.75604	0	24
	2013	Free time	sports	0.557317	0.772597	0	10	hobbies / free time	1.41733	1.54534	0	16
	2014			0.634215	0.934566	0	24		1.49815	1.54995	0	17
	2015			0.613957	1.17077	0	24		1.29245	1.57425	0	24
	2016			0.586382	0.759245	0	20		1.404	1.49077	0	20
	2017			0.56481	0.776921	0	15		1.3379	1.50477	0	18
	2018			0.579268	0.715971	0	10		1.4943	1.56254	0	16
