# Supplementary material for: Under contract and in good health: a multigroup cross-lagged panel model of time use and health-related quality of life in working-age men and women
Source: Health Qual Life Outcomes. 2022 Nov 14;20:151. doi: 10.1186/s12955-022-02052-3 (PMC9662117; doi:10.1186/s12955-022-02052-3)
Supplement: Supplementary file 3 — Additional file 3. Full results of the multigroup cross-lagged panel model without controls. [file 12955_2022_2052_MOESM3_ESM.xlsx]

## Sheet: Overview
		TITLE: Under contract and in good health: a multigroup cross-lagged panel model of time use and health-related quality of life in working-age men and women
		AUTHORS: Laura Altweck*, Samuel Tomczyk*, and Silke Schmidt (University of Greifswald, Institute of Psychology, Department of Health and Prevention, Robert-Blum-Str. 13, 17489 Greifswald, Germany)
		Submitted to the Journal BMC Health and Quality of Life Outcomes
		Supplementary File 3. Full results of the multigroup cross-lagged panel model without controls.
		Table 1. Model fit and differences.
		Table 2. Contracted time use and life satisfaction.
		Table 3. Committed time use and life satisfaction.
		Table 4. Free time and life satisfaction.
		Table 5. Contracted time use and self-rated health.
		Table 6. Committed time use and self-rated health.
		Table 7. Free time and self-rated health.

## Sheet: T1. Model fit & difference
	Unconstrained
	Model	chisq	df	pvalue	cfi	SRMR	rmsea	AIC	BIC
	LS1	1818.56	130	0	0.98531	0.0283071	0.0259783	931680	932108
	LS2	2882.43	130	0	0.971356	0.0393129	0.0331755	836044	836472
	LS3	2991.07	130	0	0.96006	0.038903	0.0338151	787086	787514
	SRH1	1696.22	130	0	0.987336	0.031707	0.0250185	765894	766322
	SRH2	2556.11	130	0	0.976921	0.0380011	0.0311392	669752	670180
	SRH3	2739.26	130	0	0.967699	0.0379156	0.0322919	620753	621181
	Constrained
	Model	chisq	df	pvalue	cfi	SRMR	rmsea	AIC	BIC	Chisq diff	Df diff	Pr(>Chisq)
	LS1	1928.41	134	0	0.984389	0.0346493	0.0263775	931782	932175	67.0311	4	9.60293e-14
	LS2	4368.07	134	0	0.955937	0.0691941	0.0405283	837522	837916	1268.65	4	2.08744e-273
	LS3	3133.39	134	0	0.958129	0.0452873	0.0341022	787220	787614	84.9918	4	1.52308e-17
	SRH1	1722.36	134	0	0.987157	0.0317103	0.0248159	765913	766306	17.6343	4	0.00145461
	SRH2	4030.85	134	0	0.962929	0.0677761	0.0388713	671219	671613	1417.91	4	9.03011e-306
	SRH3	2894.44	134	0	0.965827	0.0451065	0.0327148	620900	621294	105.22	4	7.60485e-22

## Sheet: T2. Contracted TU - LS
			Female				Male
lhs	op	rhs	ß	LB	HB	p	ß	LB	HB	p
subjHealth.2014	~	subjHealth.2013	0.150041	0.131556	0.168527	0	0.0852085	0.0632692	0.107148	2.68674e-14
subjHealth.2014	~	t_freeT.2013	0.0127861	-0.00424106	0.0298132	0.14108	0.00946569	-0.0122658	0.0311972	0.393266
subjHealth.2015	~	subjHealth.2014	0.149498	0.131107	0.16789	0	0.086337	0.064149	0.108525	2.42029e-14
subjHealth.2015	~	t_freeT.2014	0.0126781	-0.00420342	0.0295596	0.141037	0.0104829	-0.0135801	0.034546	0.39319
subjHealth.2016	~	subjHealth.2015	0.149945	0.13151	0.16838	0	0.086436	0.064212	0.10866	2.4869e-14
subjHealth.2016	~	t_freeT.2015	0.0127417	-0.00422342	0.0297068	0.141011	0.0107278	-0.0138949	0.0353505	0.393143
subjHealth.2017	~	subjHealth.2016	0.150017	0.131565	0.168469	0	0.0864483	0.0642179	0.108679	2.5091e-14
subjHealth.2017	~	t_freeT.2016	0.0127754	-0.00423332	0.029784	0.140982	0.010795	-0.0139826	0.0355726	0.393155
subjHealth.2018	~	subjHealth.2017	0.150034	0.131576	0.168491	0	0.0864481	0.0642176	0.108679	2.5091e-14
subjHealth.2018	~	t_freeT.2017	0.012789	-0.0042379	0.0298158	0.140983	0.0108128	-0.0140055	0.0356311	0.393151
t_freeT.2014	~	subjHealth.2013	0.00451638	-0.00617195	0.0152047	0.407564	0.0186451	0.00445712	0.0328331	0.0100043
t_freeT.2014	~	t_freeT.2013	0.3475	0.323136	0.371863	0	0.255736	0.225503	0.285968	0
t_freeT.2015	~	subjHealth.2014	0.00449094	-0.00614151	0.0151234	0.407755	0.018482	0.00439152	0.0325726	0.0101459
t_freeT.2015	~	t_freeT.2014	0.34387	0.319481	0.368259	0	0.277073	0.244695	0.30945	0
t_freeT.2016	~	subjHealth.2015	0.00449464	-0.00614689	0.0151362	0.407769	0.0183906	0.00436515	0.0324161	0.0101709
t_freeT.2016	~	t_freeT.2015	0.344849	0.320579	0.369119	0	0.281818	0.248603	0.315033	0
t_freeT.2017	~	subjHealth.2016	0.00449252	-0.00614383	0.0151289	0.407762	0.0183629	0.00435548	0.0323704	0.0101876
t_freeT.2017	~	t_freeT.2016	0.345431	0.32115	0.369712	0	0.283117	0.249549	0.316685	0
t_freeT.2018	~	subjHealth.2017	0.00449138	-0.00614241	0.0151252	0.407768	0.0183539	0.00435335	0.0323544	0.0101875
t_freeT.2018	~	t_freeT.2017	0.345673	0.321365	0.369982	0	0.283444	0.249742	0.317146	0
subjHealth.2014	~~	subjHealth.2014	0.495737	0.483631	0.507843	0	0.48286	0.468894	0.496826	0
subjHealth.2015	~~	subjHealth.2015	0.492196	0.479672	0.504721	0	0.481613	0.467396	0.495829	0
subjHealth.2016	~~	subjHealth.2016	0.491602	0.479	0.504205	0	0.481471	0.467234	0.495707	0
subjHealth.2017	~~	subjHealth.2017	0.491482	0.478872	0.504091	0	0.481466	0.467226	0.495706	0
subjHealth.2018	~~	subjHealth.2018	0.491471	0.47886	0.504081	0	0.48146	0.46722	0.495699	0
t_freeT.2014	~~	t_freeT.2014	0.313356	0.303657	0.323056	0	0.317159	0.303808	0.330511	0
t_freeT.2015	~~	t_freeT.2015	0.309862	0.300142	0.319583	0	0.302758	0.290841	0.314675	0
t_freeT.2016	~~	t_freeT.2016	0.308156	0.29833	0.317982	0	0.298996	0.287454	0.310538	0
t_freeT.2017	~~	t_freeT.2017	0.307493	0.297629	0.317357	0	0.298009	0.286587	0.30943	0
t_freeT.2018	~~	t_freeT.2018	0.307262	0.297387	0.317138	0	0.297711	0.286335	0.309087	0
alpha	=~	subjHealth.2014	0.600892	0.581998	0.619786	0	0.654157	0.631586	0.676728	0
alpha	=~	subjHealth.2015	0.598742	0.580139	0.617346	0	0.653312	0.630785	0.675838	0
alpha	=~	subjHealth.2016	0.598381	0.579778	0.616984	0	0.653215	0.630665	0.675766	0
alpha	=~	subjHealth.2017	0.598307	0.579694	0.61692	0	0.653212	0.630663	0.675761	0
alpha	=~	subjHealth.2018	0.598301	0.579686	0.616915	0	0.653208	0.630656	0.675759	0
eta	=~	t_freeT.2014	0.532869	0.508153	0.557585	0	0.604625	0.572847	0.636404	0
eta	=~	t_freeT.2015	0.52989	0.505741	0.554038	0	0.590739	0.558604	0.622873	0
eta	=~	t_freeT.2016	0.528428	0.504394	0.552463	0	0.587057	0.554442	0.619673	0
eta	=~	t_freeT.2017	0.52786	0.503818	0.551902	0	0.586087	0.553225	0.618949	0
eta	=~	t_freeT.2018	0.527662	0.503602	0.551722	0	0.585794	0.55283	0.618758	0
alpha	~~	subjHealth.2013	0.661779	0.642882	0.680676	0	0.706774	0.6868	0.726748	0
alpha	~~	t_freeT.2013	0.0612525	0.0304556	0.0920493	9.69074e-05	0.218188	0.179991	0.256385	0
eta	~~	subjHealth.2013	0.0663859	0.0407975	0.0919743	3.67859e-07	0.202835	0.167995	0.237676	0
eta	~~	t_freeT.2013	0.759832	0.742718	0.776947	0	0.791362	0.768606	0.814117	0
subjHealth.2014	~~	t_freeT.2014	0.0476858	0.0218499	0.0735217	0.00029741	0.0716374	0.032398	0.110877	0.000345957
subjHealth.2015	~~	t_freeT.2015	0.00897221	-0.0184231	0.0363676	0.520935	0.0900014	0.0508872	0.129115	6.48687e-06
subjHealth.2016	~~	t_freeT.2016	0.0375506	0.0105176	0.0645837	0.00647874	0.045496	0.0136445	0.0773475	0.00511711
subjHealth.2017	~~	t_freeT.2017	0.0262839	-0.000686522	0.0532543	0.0561237	0.0536909	0.022837	0.0845447	0.000648051
subjHealth.2018	~~	t_freeT.2018	0.022511	-0.00308408	0.0481061	0.0847442	0.0758167	0.0455608	0.106073	9.04386e-07
subjHealth.2013	~~	t_freeT.2013	0.0636065	0.043865	0.083348	2.70256e-10	0.232743	0.20676	0.258725	0
alpha	~~	eta	0.0800681	0.034727	0.125409	0.000537946	0.229447	0.178077	0.280817	0

## Sheet: T3. Committed TU - LS
			Female				Male
lhs	op	rhs	ß	LB	HB	p	ß	LB	HB	p
sat_life.2014	~	sat_life.2013	0.150254	0.13176	0.168748	0	0.0858959	0.0639683	0.107823	1.62093e-14
sat_life.2014	~	t_commit_5.2013	-0.00656082	-0.0229156	0.00979396	0.43172	-0.0062669	-0.0254001	0.0128663	0.520895
sat_life.2015	~	sat_life.2014	0.14974	0.131332	0.168148	0	0.0870788	0.0648799	0.109278	1.4877e-14
sat_life.2015	~	t_commit_5.2014	-0.00608948	-0.0212684	0.00908944	0.431692	-0.00578183	-0.0234431	0.0118794	0.521107
sat_life.2016	~	sat_life.2015	0.150179	0.13173	0.168629	0	0.0871678	0.0649355	0.1094	1.53211e-14
sat_life.2016	~	t_commit_5.2015	-0.00601881	-0.0210249	0.00898725	0.431794	-0.00573572	-0.0232551	0.0117837	0.521083
sat_life.2017	~	sat_life.2016	0.150258	0.131789	0.168726	0	0.0871757	0.0649381	0.109413	1.55431e-14
sat_life.2017	~	t_commit_5.2016	-0.00600486	-0.0209777	0.00896802	0.431843	-0.00572942	-0.0232296	0.0117708	0.521084
sat_life.2018	~	sat_life.2017	0.150268	0.131796	0.16874	0	0.0871743	0.0649374	0.109411	1.55431e-14
sat_life.2018	~	t_commit_5.2017	-0.00600147	-0.0209663	0.00896339	0.431856	-0.00572832	-0.0232249	0.0117683	0.521078
t_commit_5.2014	~	sat_life.2013	0.0161517	0.00450411	0.0277993	0.00657014	-0.00376991	-0.0200727	0.0125329	0.650384
t_commit_5.2014	~	t_commit_5.2013	0.340498	0.309581	0.371416	0	0.168968	0.117116	0.22082	1.69293e-10
t_commit_5.2015	~	sat_life.2014	0.0163332	0.00454735	0.028119	0.006604	-0.00385649	-0.0205317	0.0128187	0.650345
t_commit_5.2015	~	t_commit_5.2014	0.320685	0.290409	0.350961	0	0.157304	0.110208	0.2044	5.89417e-11
t_commit_5.2016	~	sat_life.2015	0.0164277	0.00456857	0.0282869	0.00662733	-0.00386502	-0.0205767	0.0128466	0.650337
t_commit_5.2016	~	t_commit_5.2015	0.317866	0.28819	0.347542	0	0.156235	0.109951	0.202518	3.68794e-11
t_commit_5.2017	~	sat_life.2016	0.0164467	0.00457258	0.0283209	0.0066332	-0.00386605	-0.0205823	0.0128502	0.65034
t_commit_5.2017	~	t_commit_5.2016	0.31733	0.287844	0.346816	0	0.156091	0.109959	0.202222	3.31744e-11
t_commit_5.2018	~	sat_life.2017	0.0164514	0.00457292	0.0283299	0.00663754	-0.00386609	-0.0205823	0.0128501	0.650336
t_commit_5.2018	~	t_commit_5.2017	0.317219	0.287788	0.346649	0	0.156065	0.109966	0.202164	3.23832e-11
sat_life.2014	~~	sat_life.2014	0.495643	0.48353	0.507755	0	0.482374	0.468399	0.496349	0
sat_life.2015	~~	sat_life.2015	0.492147	0.479613	0.504681	0	0.481309	0.467072	0.495547	0
sat_life.2016	~~	sat_life.2016	0.491546	0.478938	0.504154	0	0.48123	0.466967	0.495493	0
sat_life.2017	~~	sat_life.2017	0.491461	0.478844	0.504077	0	0.481237	0.466969	0.495504	0
sat_life.2018	~~	sat_life.2018	0.491443	0.478825	0.50406	0	0.481229	0.466963	0.495494	0
t_commit_5.2014	~~	t_commit_5.2014	0.368219	0.354304	0.382134	0	0.481025	0.45615	0.5059	0
t_commit_5.2015	~~	t_commit_5.2015	0.376457	0.361863	0.391052	0	0.48871	0.462357	0.515062	0
t_commit_5.2016	~~	t_commit_5.2016	0.378143	0.362967	0.393318	0	0.489791	0.462953	0.516628	0
t_commit_5.2017	~~	t_commit_5.2017	0.378556	0.363161	0.39395	0	0.48997	0.463034	0.516907	0
t_commit_5.2018	~~	t_commit_5.2018	0.378703	0.363226	0.39418	0	0.489987	0.463035	0.516938	0
alpha	=~	sat_life.2014	0.602038	0.583159	0.620916	0	0.655903	0.633803	0.678003	0
alpha	=~	sat_life.2015	0.599911	0.581322	0.6185	0	0.655179	0.63315	0.677208	0
alpha	=~	sat_life.2016	0.599545	0.580951	0.618138	0	0.655125	0.633088	0.677162	0
alpha	=~	sat_life.2017	0.599492	0.580891	0.618094	0	0.65513	0.633093	0.677166	0
alpha	=~	sat_life.2018	0.599481	0.580878	0.618085	0	0.655124	0.633086	0.677162	0
eta	=~	t_commit_5.2014	0.511537	0.480337	0.542736	0	0.589949	0.542001	0.637896	0
eta	=~	t_commit_5.2015	0.517228	0.486911	0.547544	0	0.594642	0.548931	0.640354	0
eta	=~	t_commit_5.2016	0.518384	0.488442	0.548326	0	0.5953	0.550078	0.640521	0
eta	=~	t_commit_5.2017	0.518667	0.488853	0.548481	0	0.595409	0.550293	0.640525	0
eta	=~	t_commit_5.2018	0.518768	0.489001	0.548535	0	0.595419	0.550321	0.640517	0
alpha	~~	sat_life.2013	0.662093	0.643196	0.68099	0	0.708536	0.688756	0.728315	0
alpha	~~	t_commit_5.2013	0.0489932	0.0196829	0.0783035	0.00105234	-0.0200764	-0.0536697	0.013517	0.241466
eta	~~	sat_life.2013	0.0553553	0.0295828	0.0811278	2.55718e-05	0.0381592	0.00729064	0.0690277	0.0153982
eta	~~	t_commit_5.2013	0.724516	0.69986	0.749173	0	0.714989	0.67542	0.754558	0
sat_life.2014	~~	t_commit_5.2014	0.0274418	0.00258566	0.0522979	0.0304759	-0.0173446	-0.0484065	0.0137173	0.273771
sat_life.2015	~~	t_commit_5.2015	0.0142757	-0.0108383	0.0393897	0.265229	-0.0210713	-0.0549551	0.0128125	0.222905
sat_life.2016	~~	t_commit_5.2016	0.0251198	-0.00182988	0.0520694	0.0677175	0.0285648	-0.00922222	0.0663518	0.138442
sat_life.2017	~~	t_commit_5.2017	0.0110813	-0.0165938	0.0387563	0.432581	-0.00681956	-0.0415248	0.0278857	0.70014
sat_life.2018	~~	t_commit_5.2018	0.0242183	-0.00235345	0.05079	0.0740393	0.0450134	-0.000354231	0.090381	0.0518158
sat_life.2013	~~	t_commit_5.2013	0.0552204	0.0366645	0.0737763	5.45533e-09	0.00253439	-0.0189535	0.0240222	0.817184
alpha	~~	eta	0.0505525	0.0052591	0.0958458	0.0287032	0.00943756	-0.0393665	0.0582416	0.704679

## Sheet: T4. Free time - LS
			Female				Male
lhs	op	rhs	ß	LB	HB	p	ß	LB	HB	p
sat_life.2014	~	sat_life.2013	0.150027	0.131541	0.168513	0	0.0858949	0.0639557	0.107834	1.66533e-14
sat_life.2014	~	t_freeT.2013	0.0138686	0.00165231	0.0260848	0.0260772	-0.014666	-0.0298379	0.000505923	0.0581445
sat_life.2015	~	sat_life.2014	0.149458	0.131063	0.167853	0	0.0870593	0.0648577	0.109261	1.53211e-14
sat_life.2015	~	t_freeT.2014	0.0143045	0.00167634	0.0269327	0.0264092	-0.0150741	-0.030652	0.000503817	0.057884
sat_life.2016	~	sat_life.2015	0.149909	0.13147	0.168348	0	0.0871692	0.0649282	0.10941	1.57652e-14
sat_life.2016	~	t_freeT.2015	0.0143289	0.00167743	0.0269804	0.0264302	-0.0150911	-0.0306843	0.000502009	0.0578458
sat_life.2017	~	sat_life.2016	0.149987	0.13153	0.168445	0	0.0871865	0.064936	0.109437	1.59872e-14
sat_life.2017	~	t_freeT.2016	0.0143309	0.00167754	0.0269843	0.0264317	-0.0150941	-0.030691	0.000502711	0.0578555
sat_life.2018	~	sat_life.2017	0.15	0.131538	0.168461	0	0.0871854	0.0649352	0.109436	1.59872e-14
sat_life.2018	~	t_freeT.2017	0.0143308	0.00167754	0.0269841	0.0264315	-0.0150934	-0.0306893	0.000502424	0.0578512
t_freeT.2014	~	sat_life.2013	-0.0164544	-0.0327419	-0.000167005	0.0476967	-0.0272012	-0.0441143	-0.0102881	0.00162051
t_freeT.2014	~	t_freeT.2013	0.119063	0.0937414	0.144384	0	0.0905335	0.0649092	0.116158	4.36673e-12
t_freeT.2015	~	sat_life.2014	-0.0164136	-0.0326613	-0.000165847	0.0477069	-0.0275736	-0.0447166	-0.0104306	0.00161882
t_freeT.2015	~	t_freeT.2014	0.122967	0.096469	0.149464	0	0.093065	0.0669989	0.119131	2.60125e-12
t_freeT.2016	~	sat_life.2015	-0.0164694	-0.0327739	-0.000164922	0.0477272	-0.0276084	-0.0447731	-0.0104437	0.00161888
t_freeT.2016	~	t_freeT.2015	0.123223	0.096724	0.149723	0	0.0931701	0.0670835	0.119257	2.55707e-12
t_freeT.2017	~	sat_life.2016	-0.0164795	-0.0327944	-0.000164555	0.0477336	-0.0276148	-0.0447851	-0.0104444	0.00162062
t_freeT.2017	~	t_freeT.2016	0.123251	0.0967517	0.149751	0	0.0931916	0.0670947	0.119288	2.57794e-12
t_freeT.2018	~	sat_life.2017	-0.0164813	-0.032798	-0.000164592	0.0477333	-0.0276145	-0.0447843	-0.0104447	0.00162022
t_freeT.2018	~	t_freeT.2017	0.123254	0.0967531	0.149755	0	0.0931876	0.0670928	0.119282	2.57327e-12
sat_life.2014	~~	sat_life.2014	0.495484	0.483387	0.507581	0	0.48271	0.468724	0.496695	0
sat_life.2015	~~	sat_life.2015	0.49189	0.479377	0.504403	0	0.481314	0.467094	0.495534	0
sat_life.2016	~~	sat_life.2016	0.491273	0.478688	0.503859	0	0.481135	0.4669	0.49537	0
sat_life.2017	~~	sat_life.2017	0.49117	0.478576	0.503763	0	0.481148	0.466907	0.495388	0
sat_life.2018	~~	sat_life.2018	0.491147	0.478555	0.503739	0	0.481148	0.466907	0.495389	0
t_freeT.2014	~~	t_freeT.2014	0.59591	0.571551	0.620269	0	0.546907	0.529227	0.564587	0
t_freeT.2015	~~	t_freeT.2015	0.593141	0.567644	0.618637	0	0.545471	0.527125	0.563816	0
t_freeT.2016	~~	t_freeT.2016	0.592851	0.567171	0.618531	0	0.545268	0.526858	0.563678	0
t_freeT.2017	~~	t_freeT.2017	0.592831	0.567142	0.618519	0	0.545317	0.52689	0.563745	0
t_freeT.2018	~~	t_freeT.2018	0.592837	0.567145	0.618529	0	0.54532	0.526893	0.563747	0
alpha	=~	sat_life.2014	0.60259	0.583739	0.621441	0	0.655406	0.633281	0.67753	0
alpha	=~	sat_life.2015	0.6004	0.581843	0.618958	0	0.654458	0.632388	0.676528	0
alpha	=~	sat_life.2016	0.600024	0.581461	0.618587	0	0.654336	0.632245	0.676427	0
alpha	=~	sat_life.2017	0.599961	0.58139	0.618531	0	0.654344	0.632255	0.676434	0
alpha	=~	sat_life.2018	0.599947	0.581374	0.61852	0	0.654344	0.632256	0.676433	0
eta	=~	t_freeT.2014	0.55408	0.520462	0.587698	0	0.607575	0.580824	0.634327	0
eta	=~	t_freeT.2015	0.552791	0.519792	0.58579	0	0.606777	0.580336	0.633217	0
eta	=~	t_freeT.2016	0.552656	0.51973	0.585582	0	0.606664	0.580231	0.633097	0
eta	=~	t_freeT.2017	0.552647	0.519722	0.585571	0	0.606691	0.580267	0.633116	0
eta	=~	t_freeT.2018	0.55265	0.519726	0.585573	0	0.606693	0.580268	0.633118	0
alpha	~~	sat_life.2013	0.662122	0.643247	0.680997	0	0.707707	0.687904	0.727511	0
alpha	~~	t_freeT.2013	-0.051762	-0.0798661	-0.0236578	0.00030638	-0.0204573	-0.0533592	0.0124445	0.22298
eta	~~	sat_life.2013	-0.0310459	-0.0606988	-0.001393	0.0401661	-0.0321452	-0.0649567	0.000666325	0.0548375
eta	~~	t_freeT.2013	0.620965	0.592003	0.649928	0	0.671017	0.642664	0.699369	0
sat_life.2014	~~	t_freeT.2014	0.00132492	-0.025642	0.0282918	0.923286	0.00529248	-0.0277451	0.03833	0.753537
sat_life.2015	~~	t_freeT.2015	-0.00268915	-0.0300003	0.024622	0.846971	-0.0419733	-0.0758955	-0.00805116	0.0153022
sat_life.2016	~~	t_freeT.2016	0.00532279	-0.0236482	0.0342938	0.718772	0.00258887	-0.0286526	0.0338304	0.870979
sat_life.2017	~~	t_freeT.2017	0.0124979	-0.0161199	0.0411157	0.392025	0.00472775	-0.025599	0.0350544	0.75995
sat_life.2018	~~	t_freeT.2018	0.0384195	0.0125443	0.0642947	0.00361246	0.00815538	-0.0220602	0.0383709	0.5968
sat_life.2013	~~	t_freeT.2013	-0.0363505	-0.0581297	-0.0145714	0.00107062	-0.0257845	-0.051155	-0.000414124	0.0463758
alpha	~~	eta	-0.039013	-0.0862216	0.00819554	0.105295	-0.0339144	-0.0807421	0.0129133	0.155759

## Sheet: T5. Contracted TU - SRH
			Female				Male
lhs	op	rhs	ß	LB	HB	p	ß	LB	HB	p
subjHealth.2014	~	subjHealth.2013	0.132992	0.116765	0.14922	0	0.134687	0.115989	0.153385	0
subjHealth.2014	~	t_contr.2013	-0.0208864	-0.0374527	-0.00432014	0.0134705	-0.0345279	-0.0519591	-0.0170968	0.000103459
subjHealth.2015	~	subjHealth.2014	0.133706	0.117373	0.150039	0	0.136203	0.117193	0.155213	0
subjHealth.2015	~	t_contr.2014	-0.0207561	-0.0372275	-0.0042847	0.0135186	-0.038415	-0.0578086	-0.0190214	0.000103465
subjHealth.2016	~	subjHealth.2015	0.133955	0.117588	0.150323	0	0.136368	0.117338	0.155397	0
subjHealth.2016	~	t_contr.2015	-0.0208712	-0.0374376	-0.00430475	0.0135394	-0.0393166	-0.059185	-0.0194482	0.000105112
subjHealth.2017	~	subjHealth.2016	0.133983	0.117607	0.150359	0	0.136409	0.117371	0.155448	0
subjHealth.2017	~	t_contr.2016	-0.0209296	-0.0375432	-0.00431592	0.0135443	-0.0395411	-0.0595309	-0.0195514	0.000105776
subjHealth.2018	~	subjHealth.2017	0.133993	0.117614	0.150373	0	0.136427	0.117382	0.155472	0
subjHealth.2018	~	t_contr.2017	-0.0209517	-0.0375841	-0.00431925	0.0135512	-0.0396008	-0.0596245	-0.0195771	0.000106096
t_contr.2014	~	subjHealth.2013	0.0136323	0.00281899	0.0244457	0.0134766	0.0395003	0.0251025	0.053898	7.56661e-08
t_contr.2014	~	t_contr.2013	0.347994	0.323646	0.372342	0	0.255878	0.225966	0.285791	0
t_contr.2015	~	subjHealth.2014	0.0136553	0.00281706	0.0244935	0.0135342	0.039076	0.0248071	0.053345	7.98697e-08
t_contr.2015	~	t_contr.2014	0.344557	0.320178	0.368936	0	0.278492	0.246393	0.31059	0
t_contr.2016	~	subjHealth.2015	0.0136454	0.00281247	0.0244784	0.0135562	0.038913	0.0246938	0.0531322	8.15117e-08
t_contr.2016	~	t_contr.2015	0.345573	0.321312	0.369833	0	0.283497	0.250503	0.31649	0
t_contr.2017	~	subjHealth.2016	0.0136349	0.00280886	0.024461	0.0135687	0.0388714	0.0246634	0.0530793	8.21934e-08
t_contr.2017	~	t_contr.2016	0.3462	0.321922	0.370479	0	0.284723	0.251371	0.318075	0
t_contr.2018	~	subjHealth.2017	0.0136299	0.0028081	0.0244517	0.0135663	0.0388572	0.0246548	0.0530595	8.21227e-08
t_contr.2018	~	t_contr.2017	0.346411	0.322108	0.370715	0	0.285011	0.251537	0.318485	0
subjHealth.2014	~~	subjHealth.2014	0.457324	0.447205	0.467442	0	0.421483	0.410725	0.432241	0
subjHealth.2015	~~	subjHealth.2015	0.455389	0.445014	0.465765	0	0.420109	0.409076	0.431141	0
subjHealth.2016	~~	subjHealth.2016	0.455154	0.444738	0.46557	0	0.41975	0.408683	0.430816	0
subjHealth.2017	~~	subjHealth.2017	0.455109	0.444691	0.465527	0	0.419648	0.408586	0.43071	0
subjHealth.2018	~~	subjHealth.2018	0.455134	0.444714	0.465554	0	0.419656	0.40859	0.430723	0
t_contr.2014	~~	t_contr.2014	0.313943	0.304209	0.323677	0	0.316911	0.303517	0.330306	0
t_contr.2015	~~	t_contr.2015	0.310331	0.300589	0.320072	0	0.302284	0.290408	0.314161	0
t_contr.2016	~~	t_contr.2016	0.308571	0.298727	0.318414	0	0.298789	0.287275	0.310303	0
t_contr.2017	~~	t_contr.2017	0.307937	0.298051	0.317823	0	0.297895	0.28649	0.309301	0
t_contr.2018	~~	t_contr.2018	0.307679	0.297785	0.317574	0	0.297606	0.286248	0.308963	0
alpha	=~	subjHealth.2014	0.638989	0.622295	0.655682	0	0.657917	0.638764	0.677071	0
alpha	=~	subjHealth.2015	0.637636	0.621064	0.654208	0	0.656844	0.63787	0.675818	0
alpha	=~	subjHealth.2016	0.637471	0.620885	0.654056	0	0.656563	0.637596	0.67553	0
alpha	=~	subjHealth.2017	0.637439	0.620849	0.65403	0	0.656483	0.637507	0.67546	0
alpha	=~	subjHealth.2018	0.637457	0.620864	0.65405	0	0.65649	0.637518	0.675463	0
eta	=~	t_contr.2014	0.530719	0.505903	0.555536	0	0.604642	0.573087	0.636197	0
eta	=~	t_contr.2015	0.527657	0.503413	0.551901	0	0.590524	0.558541	0.622506	0
eta	=~	t_contr.2016	0.526159	0.502026	0.550292	0	0.5871	0.554606	0.619593	0
eta	=~	t_contr.2017	0.525619	0.501481	0.549756	0	0.586221	0.553484	0.618958	0
eta	=~	t_contr.2018	0.525398	0.501242	0.549555	0	0.585936	0.553094	0.618778	0
alpha	~~	subjHealth.2013	0.71133	0.697319	0.725341	0	0.756009	0.740831	0.771186	0
alpha	~~	t_contr.2013	0.149764	0.120108	0.17942	0	0.141315	0.105358	0.177272	1.33227e-14
eta	~~	subjHealth.2013	0.132128	0.106823	0.157433	0	0.099652	0.0650755	0.134229	1.61614e-08
eta	~~	t_contr.2013	0.758251	0.74089	0.775612	0	0.785378	0.761576	0.809179	0
subjHealth.2014	~~	t_contr.2014	0.024225	-0.00138282	0.0498328	0.0637211	0.0517546	0.0161531	0.0873561	0.00438242
subjHealth.2015	~~	t_contr.2015	0.0242565	-0.00153083	0.0500438	0.0652395	0.0197602	-0.0154458	0.0549663	0.271299
subjHealth.2016	~~	t_contr.2016	-0.00535857	-0.0323829	0.0216658	0.697546	0.0037555	-0.026289	0.0338	0.806463
subjHealth.2017	~~	t_contr.2017	0.0190371	-0.00829594	0.0463702	0.172225	0.0214359	-0.0086608	0.0515326	0.162728
subjHealth.2018	~~	t_contr.2018	0.00988927	-0.014819	0.0345975	0.43277	0.0789126	0.0511242	0.106701	2.60883e-08
subjHealth.2013	~~	t_contr.2013	0.117804	0.0986652	0.136943	0	0.132766	0.107366	0.158166	0
alpha	~~	eta	0.183141	0.141361	0.224921	0	0.0789895	0.0299224	0.128056	0.00160386

## Sheet: T6. Committed TU - SRH
			Female				Male
lhs	op	rhs	ß	LB	HB	p	ß	LB	HB	p
subjHealth.2014	~	subjHealth.2013	0.132869	0.116623	0.149115	0	0.130228	0.111734	0.148722	0
subjHealth.2014	~	t_commit_5.2013	-0.0101698	-0.0259125	0.00557289	0.205463	0.00378479	-0.0118091	0.0193787	0.634286
subjHealth.2015	~	subjHealth.2014	0.133445	0.117103	0.149788	0	0.131275	0.112511	0.150039	0
subjHealth.2015	~	t_commit_5.2014	-0.00945315	-0.0240988	0.00519252	0.205846	0.00349458	-0.0109274	0.0179166	0.634847
subjHealth.2016	~	subjHealth.2015	0.133667	0.117297	0.150038	0	0.131327	0.112563	0.150091	0
subjHealth.2016	~	t_commit_5.2015	-0.00934828	-0.0238344	0.00513789	0.205939	0.00346646	-0.0108411	0.017774	0.634884
subjHealth.2017	~	subjHealth.2016	0.133697	0.117319	0.150076	0	0.131337	0.112572	0.150101	0
subjHealth.2017	~	t_commit_5.2016	-0.00932829	-0.0237846	0.00512805	0.205974	0.00346235	-0.0108287	0.0177534	0.634894
subjHealth.2018	~	subjHealth.2017	0.1337	0.11732	0.150079	0	0.131338	0.112573	0.150103	0
subjHealth.2018	~	t_commit_5.2017	-0.00932363	-0.0237731	0.00512581	0.205985	0.00346187	-0.0108273	0.017751	0.634896
t_commit_5.2014	~	subjHealth.2013	0.014392	0.00311968	0.0256643	0.0123356	-0.0120463	-0.0282605	0.00416793	0.145352
t_commit_5.2014	~	t_commit_5.2013	0.340991	0.310013	0.371968	0	0.168583	0.116946	0.220219	1.56515e-10
t_commit_5.2015	~	subjHealth.2014	0.0146409	0.00317168	0.0261101	0.0123505	-0.0122465	-0.0287395	0.00424657	0.145581
t_commit_5.2015	~	t_commit_5.2014	0.321051	0.290728	0.351373	0	0.156981	0.110067	0.203895	5.44027e-11
t_commit_5.2016	~	subjHealth.2015	0.0147	0.00318261	0.0262174	0.0123647	-0.0122668	-0.0287889	0.00425536	0.145624
t_commit_5.2016	~	t_commit_5.2015	0.318241	0.28852	0.347961	0	0.155914	0.109805	0.202023	3.41529e-11
t_commit_5.2017	~	subjHealth.2016	0.0147109	0.00318456	0.0262373	0.0123678	-0.0122694	-0.0287945	0.00425562	0.145607
t_commit_5.2017	~	t_commit_5.2016	0.317725	0.288191	0.347259	0	0.155752	0.109805	0.201698	3.05249e-11
t_commit_5.2018	~	subjHealth.2017	0.0147131	0.00318493	0.0262412	0.0123685	-0.0122694	-0.028794	0.0042552	0.145597
t_commit_5.2018	~	t_commit_5.2017	0.317607	0.288131	0.347084	0	0.155729	0.109812	0.201645	2.98359e-11
subjHealth.2014	~~	subjHealth.2014	0.456684	0.446577	0.466792	0	0.417547	0.406963	0.42813	0
subjHealth.2015	~~	subjHealth.2015	0.454953	0.444579	0.465327	0	0.417154	0.406269	0.428039	0
subjHealth.2016	~~	subjHealth.2016	0.454738	0.444321	0.465155	0	0.417093	0.406153	0.428034	0
subjHealth.2017	~~	subjHealth.2017	0.454727	0.444305	0.46515	0	0.417091	0.406142	0.42804	0
subjHealth.2018	~~	subjHealth.2018	0.454733	0.444309	0.465157	0	0.417096	0.406146	0.428047	0
t_commit_5.2014	~~	t_commit_5.2014	0.368403	0.354471	0.382335	0	0.481112	0.456239	0.505985	0
t_commit_5.2015	~~	t_commit_5.2015	0.376537	0.361927	0.391146	0	0.488877	0.462545	0.515209	0
t_commit_5.2016	~~	t_commit_5.2016	0.378143	0.362961	0.393326	0	0.490037	0.46321	0.516864	0
t_commit_5.2017	~~	t_commit_5.2017	0.378527	0.363127	0.393926	0	0.490179	0.463261	0.517096	0
t_commit_5.2018	~~	t_commit_5.2018	0.37863	0.363156	0.394104	0	0.490174	0.463248	0.517101	0
alpha	=~	subjHealth.2014	0.636536	0.620007	0.653064	0	0.659491	0.640697	0.678286	0
alpha	=~	subjHealth.2015	0.635328	0.618944	0.651711	0	0.659182	0.64058	0.677783	0
alpha	=~	subjHealth.2016	0.635177	0.618789	0.651565	0	0.659133	0.640555	0.677712	0
alpha	=~	subjHealth.2017	0.63517	0.618779	0.651562	0	0.659132	0.640556	0.677708	0
alpha	=~	subjHealth.2018	0.635174	0.618782	0.651566	0	0.659136	0.640561	0.677711	0
eta	=~	t_commit_5.2014	0.511657	0.480465	0.542848	0	0.589679	0.54188	0.637479	0
eta	=~	t_commit_5.2015	0.517274	0.486964	0.547584	0	0.594419	0.548841	0.639996	0
eta	=~	t_commit_5.2016	0.518376	0.488435	0.548317	0	0.595123	0.550044	0.640203	0
eta	=~	t_commit_5.2017	0.518639	0.488824	0.548455	0	0.595209	0.550226	0.640192	0
eta	=~	t_commit_5.2018	0.51871	0.488936	0.548484	0	0.595207	0.550237	0.640176	0
alpha	~~	subjHealth.2013	0.713064	0.699088	0.72704	0	0.762025	0.747293	0.776757	0
alpha	~~	t_commit_5.2013	0.0162408	-0.0120534	0.0445351	0.260583	-0.055886	-0.0859715	-0.0258004	0.000271827
eta	~~	subjHealth.2013	0.0273911	0.00140817	0.053374	0.0388109	-0.0286873	-0.0590256	0.00165091	0.063838
eta	~~	t_commit_5.2013	0.724561	0.699924	0.749198	0	0.713903	0.674213	0.753593	0
subjHealth.2014	~~	t_commit_5.2014	-0.00220097	-0.0272857	0.0228837	0.863461	-0.0207412	-0.0495315	0.00804919	0.15795
subjHealth.2015	~~	t_commit_5.2015	-0.00718085	-0.0310955	0.0167338	0.556185	0.0450874	0.0191807	0.0709942	0.000647086
subjHealth.2016	~~	t_commit_5.2016	0.00762147	-0.019692	0.0349349	0.584446	0.00879867	-0.0253987	0.042996	0.614064
subjHealth.2017	~~	t_commit_5.2017	0.0152393	-0.0127973	0.043276	0.286722	-0.0258974	-0.0577651	0.00597034	0.111212
subjHealth.2018	~~	t_commit_5.2018	0.0161907	-0.0110757	0.0434571	0.244496	0.0121578	-0.0246547	0.0489703	0.517436
subjHealth.2013	~~	t_commit_5.2013	0.00921965	-0.00915037	0.0275897	0.325274	-0.0629198	-0.087833	-0.0380067	7.42073e-07
alpha	~~	eta	0.036697	-0.00549243	0.0788864	0.0882306	-0.0282607	-0.0745107	0.0179894	0.231065

## Sheet: T7. Free time - SRH
			Female				Male
lhs	op	rhs	ß	LB	HB	p	ß	LB	HB	p
subjHealth.2014	~	subjHealth.2013	0.132681	0.11639	0.148972	0	0.129465	0.110981	0.147948	0
subjHealth.2014	~	t_freeT.2013	0.0162741	0.00480176	0.0277464	0.00543069	0.0113434	-0.00109944	0.0237863	0.0739725
subjHealth.2015	~	subjHealth.2014	0.133229	0.116845	0.149614	0	0.130578	0.111814	0.149341	0
subjHealth.2015	~	t_freeT.2014	0.0168147	0.0049301	0.0286992	0.00555386	0.0116772	-0.00115094	0.0245054	0.0744047
subjHealth.2016	~	subjHealth.2015	0.133439	0.117028	0.149851	0	0.130577	0.11182	0.149335	0
subjHealth.2016	~	t_freeT.2015	0.0168525	0.00494003	0.028765	0.00555851	0.0116949	-0.00115294	0.0245428	0.0744104
subjHealth.2017	~	subjHealth.2016	0.133463	0.117044	0.149882	0	0.130564	0.111811	0.149316	0
subjHealth.2017	~	t_freeT.2016	0.0168566	0.00494118	0.0287721	0.00555874	0.0116967	-0.00115297	0.0245464	0.0744071
subjHealth.2018	~	subjHealth.2017	0.133466	0.117046	0.149886	0	0.130559	0.111808	0.14931	0
subjHealth.2018	~	t_freeT.2017	0.016857	0.00494124	0.0287728	0.00555894	0.0116967	-0.00115273	0.0245461	0.0744018
t_freeT.2014	~	subjHealth.2013	-0.00189927	-0.0173259	0.0135274	0.809321	-0.00599856	-0.0232846	0.0112875	0.496415
t_freeT.2014	~	t_freeT.2013	0.11946	0.0940478	0.144872	0	0.0916593	0.0660324	0.117286	2.38054e-12
t_freeT.2015	~	subjHealth.2014	-0.00190583	-0.017386	0.0135743	0.809323	-0.00604095	-0.0234477	0.0113658	0.496379
t_freeT.2015	~	t_freeT.2014	0.123345	0.0967586	0.149932	0	0.0942135	0.0681584	0.120269	1.36957e-12
t_freeT.2016	~	subjHealth.2015	-0.0019087	-0.0174125	0.0135951	0.809326	-0.00603936	-0.0234425	0.0113638	0.496403
t_freeT.2016	~	t_freeT.2015	0.123614	0.0970249	0.150203	0	0.0943318	0.068249	0.120415	1.35603e-12
t_freeT.2017	~	subjHealth.2016	-0.00190904	-0.0174156	0.0135976	0.809327	-0.00603856	-0.0234398	0.0113627	0.496413
t_freeT.2017	~	t_freeT.2016	0.123644	0.0970529	0.150236	0	0.0943437	0.0682554	0.120432	1.36224e-12
t_freeT.2018	~	subjHealth.2017	-0.00190909	-0.0174161	0.013598	0.809328	-0.0060385	-0.0234398	0.0113628	0.496418
t_freeT.2018	~	t_freeT.2017	0.123648	0.0970554	0.150241	0	0.0943454	0.0682559	0.120435	1.36402e-12
subjHealth.2014	~~	subjHealth.2014	0.456526	0.446419	0.466632	0	0.416937	0.40637	0.427504	0
subjHealth.2015	~~	subjHealth.2015	0.4549	0.444528	0.465272	0	0.417041	0.406168	0.427914	0
subjHealth.2016	~~	subjHealth.2016	0.454711	0.444294	0.465128	0	0.417142	0.406201	0.428083	0
subjHealth.2017	~~	subjHealth.2017	0.454682	0.444259	0.465104	0	0.417155	0.406205	0.428106	0
subjHealth.2018	~~	subjHealth.2018	0.454673	0.444251	0.465094	0	0.417142	0.406192	0.428092	0
t_freeT.2014	~~	t_freeT.2014	0.596307	0.571849	0.620766	0	0.547566	0.529882	0.565251	0
t_freeT.2015	~~	t_freeT.2015	0.593385	0.567785	0.618985	0	0.546043	0.527715	0.564371	0
t_freeT.2016	~~	t_freeT.2016	0.593056	0.567288	0.618825	0	0.545892	0.527499	0.564285	0
t_freeT.2017	~~	t_freeT.2017	0.593018	0.567233	0.618802	0	0.545879	0.527481	0.564277	0
t_freeT.2018	~~	t_freeT.2018	0.593014	0.567227	0.618801	0	0.545885	0.527486	0.564285	0
alpha	=~	subjHealth.2014	0.637186	0.620585	0.653787	0	0.659674	0.640888	0.678461	0
alpha	=~	subjHealth.2015	0.636051	0.61959	0.652512	0	0.659757	0.641156	0.678357	0
alpha	=~	subjHealth.2016	0.635918	0.619454	0.652383	0	0.659836	0.641267	0.678405	0
alpha	=~	subjHealth.2017	0.635898	0.619432	0.652363	0	0.659847	0.641283	0.678411	0
alpha	=~	subjHealth.2018	0.635892	0.619424	0.652359	0	0.659836	0.641272	0.678401	0
eta	=~	t_freeT.2014	0.554133	0.520392	0.587874	0	0.607825	0.581172	0.634477	0
eta	=~	t_freeT.2015	0.552774	0.519662	0.585886	0	0.606979	0.580617	0.63334	0
eta	=~	t_freeT.2016	0.55262	0.519576	0.585665	0	0.606895	0.580542	0.633247	0
eta	=~	t_freeT.2017	0.552602	0.519563	0.585642	0	0.606888	0.580534	0.633241	0
eta	=~	t_freeT.2018	0.5526	0.519562	0.585639	0	0.606891	0.580539	0.633243	0
alpha	~~	subjHealth.2013	0.713778	0.699865	0.727691	0	0.762139	0.747448	0.77683	0
alpha	~~	t_freeT.2013	-0.0463133	-0.0734061	-0.0192206	0.000806846	0.0439176	0.0128433	0.0749918	0.00560494
eta	~~	subjHealth.2013	-0.0806472	-0.109443	-0.0518512	4.03865e-08	-0.00527452	-0.0364396	0.0258906	0.740106
eta	~~	t_freeT.2013	0.620661	0.591626	0.649696	0	0.66923	0.640895	0.697565	0
subjHealth.2014	~~	t_freeT.2014	0.0345048	0.00924883	0.0597608	0.00741274	0.0529938	0.0230378	0.0829499	0.000525755
subjHealth.2015	~~	t_freeT.2015	0.0150172	-0.00735033	0.0373848	0.188211	0.00108948	-0.0276729	0.0298519	0.940819
subjHealth.2016	~~	t_freeT.2016	0.0195874	-0.00771565	0.0468905	0.159697	0.0026441	-0.0274353	0.0327235	0.863211
subjHealth.2017	~~	t_freeT.2017	0.0250589	-0.00264762	0.0527654	0.0762832	0.0278418	0.00122748	0.0544561	0.0403294
subjHealth.2018	~~	t_freeT.2018	0.0137666	-0.0115866	0.0391199	0.287218	-0.0389891	-0.0661484	-0.0118299	0.00489789
subjHealth.2013	~~	t_freeT.2013	-0.0299882	-0.0514866	-0.00848976	0.00625784	0.0564773	0.0329475	0.0800071	2.54619e-06
alpha	~~	eta	-0.0986156	-0.142362	-0.0548688	9.95168e-06	-0.0318957	-0.0772113	0.0134199	0.16773
