# Supplementary material for: Under contract and in good health: a multigroup cross-lagged panel model of time use and health-related quality of life in working-age men and women
Source: Health Qual Life Outcomes. 2022 Nov 14;20:151. doi: 10.1186/s12955-022-02052-3 (PMC9662117; doi:10.1186/s12955-022-02052-3)
Supplement: Supplementary file 4 — Additional file 4. Full results of the multigroup cross-lagged panel model with controls. [file 12955_2022_2052_MOESM4_ESM.xlsx]

## Sheet: Overview
		TITLE: Under contract and in good health: a multigroup cross-lagged panel model of time use and health-related quality of life in working-age men and women
		AUTHORS: Laura Altweck*, Samuel Tomczyk*, and Silke Schmidt (University of Greifswald, Institute of Psychology, Department of Health and Prevention, Robert-Blum-Str. 13, 17489 Greifswald, Germany)
		Submitted to the Journal BMC Health and Quality of Life Outcomes
		Supplementary File 4. Full results of the multigroup cross-lagged panel model with controls.
		Table 1. Model fit, and model differences.
		Table 2. Summary
		Table 3. Contracted time use and life satisfaction.
		Table 4. Committed time use and life satisfaction.
		Table 5. Free time and life satisfaction.
		Table 6. Contracted time use and self-rated health.
		Table 7. Committed time use and self-rated health.
		Table 8. Free time and self-rated health.

## Sheet: T1. Model fit & difference
Unconstrained
Model	chisq	df	pvalue	cfi	SRMR	rmsea	AIC	BIC
Contracted - LS	1509.95	258	0	0.988516	0.0159034	0.0221238	562326	563226
Committed - LS	2564.75	258	0	0.973703	0.0284658	0.0300307	547423	548323
Free time - LS	1775.2	258	0	0.976342	0.0181141	0.024355	489954	490854
Contracted - SRH	1386.26	258	0	0.990142	0.01581	0.0210024	452857	453757
Committed - SRH	2445.1	258	0	0.976464	0.02832	0.0292415	438179	439079
Free time - SRH	1687.63	258	0	0.979382	0.0182552	0.0236416	380738	381638
Constrained
Model	chisq	df	pvalue	cfi	SRMR	rmsea	AIC	BIC	Chisq diff	Df diff	Pr(>Chisq)
Contracted - LS	1521.2	262	0	0.98845	0.0164014	0.0220177	562329	563198	7.28566	4	0.121541
Committed - LS	3169.49	262	0	0.966855	0.0384441	0.0334567	548020	548888	371.588	4	3.8206e-79
Free time - LS	1795.89	262	0	0.976081	0.0193418	0.0243009	489967	490835	12.2242	4	0.0157597
Contracted - SRH	1391.32	262	0	0.990132	0.0159103	0.0208513	452854	453722	3.57776	4	0.466153
Committed - SRH	3043.34	262	0	0.970069	0.0382504	0.0327229	438769	439638	391.673	4	1.75114e-83
Free time - SRH	1703.04	262	0	0.979218	0.0190905	0.0235539	380745	381614	10.1782	4	0.037531

## Sheet: T2. Summary
				Female				Male
	lhs	op	rhs	ß	LB	HB	p	ß	LB	HB	p
	alpha	~~	sat_life.2013	0.610288	0.587516	0.633061	0	0.649477	0.626233	0.67272	0
	alpha	~~	t_contr.2013	-0.0138132	-0.0432321	0.0156056	0.357429	0.0255355	-0.00975414	0.0608252	0.156125
	eta	~~	sat_life.2013	0.0190718	-0.0146989	0.0528425	0.268347	0.0520902	0.0108453	0.0933351	0.0133112
	eta	~~	t_contr.2013	0.486538	0.454502	0.518575	0	0.494514	0.455889	0.53314	0
	alpha	~~	sat_life.2013	0.610288	0.587516	0.633061	0	0.649477	0.626233	0.67272	0
	alpha	~~	t_contr.2013	-0.0138132	-0.0432321	0.0156056	0.357429	0.0255355	-0.00975414	0.0608252	0.156125
	eta	~~	sat_life.2013	0.0190718	-0.0146989	0.0528425	0.268347	0.0520902	0.0108453	0.0933351	0.0133112
	eta	~~	t_contr.2013	0.486538	0.454502	0.518575	0	0.494514	0.455889	0.53314	0
	alpha	~~	sat_life.2013	0.610123	0.587334	0.632912	0	0.649865	0.626683	0.673048	0
	alpha	~~	t_freeT.2013	0.00226632	-0.0297017	0.0342344	0.889491	0.0204739	-0.0137184	0.0546662	0.240554
	eta	~~	sat_life.2013	0.0213141	-0.0108541	0.0534822	0.194068	0.0417476	0.00198549	0.0815097	0.0396062
	eta	~~	t_freeT.2013	0.563743	0.531132	0.596354	0	0.582938	0.544531	0.621345	0
	alpha	~~	subjHealth.2013	0.657424	0.639905	0.674942	0	0.69334	0.674368	0.712312	0
	alpha	~~	t_contr.2013	0.0591357	0.0297529	0.0885186	7.99289e-05	0.0951758	0.0613254	0.129026	3.57313e-08
	eta	~~	subjHealth.2013	0.0935561	0.0599531	0.127159	4.84623e-08	0.131998	0.093497	0.170498	1.82157e-11
	eta	~~	t_contr.2013	0.487006	0.45497	0.519042	0	0.495426	0.456753	0.534098	0
	alpha	~~	subjHealth.2013	0.657563	0.640026	0.675101	0	0.693062	0.674035	0.712088	0
	alpha	~~	t_commit_5.2013	-0.0246668	-0.0553248	0.00599126	0.114809	-0.0116147	-0.0427475	0.0195181	0.464656
	eta	~~	subjHealth.2013	-0.0585135	-0.0898094	-0.0272175	0.000247813	-0.0460867	-0.0781831	-0.0139903	0.00488862
	eta	~~	t_commit_5.2013	0.581634	0.545028	0.61824	0	0.62834	0.580429	0.676252	0
	alpha	~~	subjHealth.2013	0.657978	0.64047	0.675486	0	0.693046	0.674041	0.71205	0
	alpha	~~	t_freeT.2013	-0.009068	-0.0404156	0.0222796	0.570738	0.0235148	-0.0091342	0.0561638	0.15806
	eta	~~	subjHealth.2013	-0.00687619	-0.0377953	0.024043	0.662923	0.00441174	-0.0318149	0.0406383	0.811348
	eta	~~	t_freeT.2013	0.563635	0.530994	0.596277	0	0.581704	0.54328	0.620128	0

## Sheet: T2. Contracted TU - LS
			Female				Male
lhs	op	rhs	ß	LB	HB	p	ß	LB	HB	p
sat_life.2014	~	sat_life.2013	0.160955	0.140313	0.181597	0	0.115661	0.0926843	0.138637	0
sat_life.2014	~	t_contr.2013	0.012292	-0.00657934	0.0311634	0.20173	0.0168142	-0.00580946	0.0394378	0.145208
sat_life.2015	~	sat_life.2014	0.157282	0.137065	0.177499	0	0.111376	0.0892746	0.133478	0
sat_life.2015	~	t_contr.2014	0.0119207	-0.00638101	0.0302225	0.20174	0.0167631	-0.00579725	0.0393235	0.145304
sat_life.2016	~	sat_life.2015	0.157894	0.137615	0.178174	0	0.111536	0.0894084	0.133663	0
sat_life.2016	~	t_contr.2015	0.0119049	-0.00637233	0.0301822	0.201734	0.0168293	-0.0058174	0.039476	0.145256
sat_life.2017	~	sat_life.2016	0.158013	0.137701	0.178324	0	0.111562	0.089423	0.133701	0
sat_life.2017	~	t_contr.2016	0.0119131	-0.00637546	0.0302017	0.201703	0.0168522	-0.00582434	0.0395287	0.145239
sat_life.2018	~	sat_life.2017	0.158043	0.13772	0.178366	0	0.111571	0.0894273	0.133714	0
sat_life.2018	~	t_contr.2017	0.011919	-0.00637921	0.0302173	0.201718	0.01686	-0.00582813	0.0395481	0.145258
t_contr.2014	~	sat_life.2013	0.00951155	-0.00313605	0.0221591	0.140487	0.0195333	0.00336987	0.0356968	0.017856
t_contr.2014	~	t_contr.2013	0.355924	0.328359	0.383489	0	0.263259	0.227848	0.29867	0
t_contr.2015	~	sat_life.2014	0.00934309	-0.00308924	0.0217754	0.140766	0.0187627	0.00323214	0.0342932	0.0178912
t_contr.2015	~	t_contr.2014	0.346977	0.319469	0.374484	0	0.261804	0.226196	0.297411	0
t_contr.2016	~	sat_life.2015	0.00938003	-0.00310208	0.0218621	0.140786	0.0187684	0.00323038	0.0343065	0.0179115
t_contr.2016	~	t_contr.2015	0.346537	0.319353	0.373722	0	0.262541	0.226927	0.298155	0
t_contr.2017	~	sat_life.2016	0.00938416	-0.00310275	0.0218711	0.140764	0.0187656	0.00322982	0.0343014	0.017912
t_contr.2017	~	t_contr.2016	0.346669	0.319574	0.373765	0	0.262797	0.22714	0.298454	0
t_contr.2018	~	sat_life.2017	0.00938468	-0.00310354	0.0218729	0.140784	0.018766	0.00322836	0.0343035	0.0179232
t_contr.2018	~	t_contr.2017	0.346795	0.319707	0.373883	0	0.262903	0.22721	0.298595	0
sat_life.2014	~~	sat_life.2014	0.479239	0.464872	0.493605	0	0.451605	0.435275	0.467935	0
sat_life.2015	~~	sat_life.2015	0.474623	0.459727	0.48952	0	0.450047	0.433209	0.466884	0
sat_life.2016	~~	sat_life.2016	0.473719	0.458735	0.488704	0	0.449779	0.432885	0.466673	0
sat_life.2017	~~	sat_life.2017	0.473525	0.458535	0.488514	0	0.449722	0.432825	0.46662	0
sat_life.2018	~~	sat_life.2018	0.473511	0.458518	0.488504	0	0.449737	0.432837	0.466638	0
t_contr.2014	~~	t_contr.2014	0.322181	0.310396	0.333966	0	0.350358	0.334202	0.366515	0
t_contr.2015	~~	t_contr.2015	0.322422	0.310196	0.334647	0	0.347403	0.33071	0.364097	0
t_contr.2016	~~	t_contr.2016	0.321847	0.30933	0.334363	0	0.346417	0.329506	0.363327	0
t_contr.2017	~~	t_contr.2017	0.321517	0.308895	0.334139	0	0.346107	0.329151	0.363063	0
t_contr.2018	~~	t_contr.2018	0.32142	0.308758	0.334082	0	0.346075	0.329098	0.363053	0
alpha	=~	sat_life.2014	0.606324	0.58527	0.627379	0	0.653031	0.629486	0.676576	0
alpha	=~	sat_life.2015	0.603398	0.582727	0.624068	0	0.651903	0.628649	0.675157	0
alpha	=~	sat_life.2016	0.602823	0.582132	0.623514	0	0.651709	0.628439	0.674979	0
alpha	=~	sat_life.2017	0.602699	0.581985	0.623412	0	0.651668	0.628384	0.674952	0
alpha	=~	sat_life.2018	0.60269	0.581974	0.623406	0	0.651679	0.628402	0.674956	0
eta	=~	t_contr.2014	0.520158	0.492077	0.54824	0	0.583681	0.548283	0.61908	0
eta	=~	t_contr.2015	0.520353	0.493035	0.547671	0	0.581215	0.546391	0.616039	0
eta	=~	t_contr.2016	0.519888	0.492837	0.54694	0	0.580389	0.545615	0.615163	0
eta	=~	t_contr.2017	0.519622	0.492634	0.546611	0	0.580129	0.545324	0.614935	0
eta	=~	t_contr.2018	0.519544	0.492571	0.546517	0	0.580103	0.545291	0.614915	0
alpha	~~	sat_life.2013	0.610288	0.587516	0.633061	0	0.649477	0.626233	0.67272	0
alpha	~~	t_contr.2013	-0.0138132	-0.0432321	0.0156056	0.357429	0.0255355	-0.00975414	0.0608252	0.156125
eta	~~	sat_life.2013	0.0190718	-0.0146989	0.0528425	0.268347	0.0520902	0.0108453	0.0933351	0.0133112
eta	~~	t_contr.2013	0.486538	0.454502	0.518575	0	0.494514	0.455889	0.53314	0
sat_life.2014	~~	t_contr.2014	0.0404601	0.0130199	0.0679003	0.0038533	0.0712403	0.0363583	0.106122	6.2578e-05
sat_life.2015	~~	t_contr.2015	0.00991642	-0.0219779	0.0418107	0.542271	0.059606	0.023338	0.095874	0.00127665
sat_life.2016	~~	t_contr.2016	0.0632369	0.030504	0.0959698	0.000152803	0.0825397	0.0401357	0.124944	0.000136138
sat_life.2017	~~	t_contr.2017	0.0376422	0.00266327	0.0726211	0.0349278	0.0479779	0.00668293	0.0892729	0.0227771
sat_life.2018	~~	t_contr.2018	0.0205945	-0.0120148	0.0532038	0.215783	0.0610547	0.0178325	0.104277	0.00562978
sat_life.2013	~~	t_contr.2013	0.00583895	-0.0170341	0.028712	0.61684	0.0709436	0.0428843	0.0990028	7.21554e-07
sat_life.2013	~	age.2013	-0.168291	-0.188863	-0.147718	0	-0.191785	-0.215239	-0.168331	0
sat_life.2013	~	HHinc.2013	0.132207	0.0990624	0.165353	5.32907e-15	0.113246	0.0797492	0.146742	3.44205e-11
sat_life.2013	~	edu.lm_f.2013	0.0500206	0.0197277	0.0803136	0.00121068	-0.00953761	-0.043139	0.0240638	0.577987
sat_life.2013	~	edu.lh_f.2013	-0.0887096	-0.119002	-0.0584169	9.4913e-09	-0.0250056	-0.0596636	0.00965227	0.157329
sat_life.2013	~	KIDSinHH.2013	0.0485724	0.0278946	0.0692502	4.14498e-06	0.0384458	0.0162794	0.0606123	0.000675362
sat_life.2013	~	emplStat_PT.2013	0.102347	0.0792188	0.125475	0	0.0665438	0.044504	0.0885835	3.26573e-09
sat_life.2013	~	emplStat_FT.2013	0.10671	0.0817555	0.131664	0	0.188735	0.160253	0.217216	0
sat_life.2013	~	mar_stat.2013	0.12514	0.103274	0.147006	0	0.0939278	0.0689183	0.118937	1.82521e-13
t_contr.2013	~	age.2013	-0.159456	-0.174401	-0.144512	0	-0.18024	-0.198279	-0.162201	0
t_contr.2013	~	HHinc.2013	0.0727095	0.0527947	0.0926242	8.31335e-13	0.102599	0.0711946	0.134003	1.52056e-10
t_contr.2013	~	edu.lm_f.2013	-0.0497673	-0.0712579	-0.0282767	5.6569e-06	-0.0425913	-0.0736231	-0.0115595	0.00714395
t_contr.2013	~	edu.lh_f.2013	0.0112273	-0.0101214	0.0325761	0.302661	0.00544822	-0.0250104	0.0359068	0.7259
t_contr.2013	~	KIDSinHH.2013	-0.136202	-0.150328	-0.122077	0	-0.0373805	-0.0534518	-0.0213092	5.14698e-06
t_contr.2013	~	emplStat_PT.2013	0.583553	0.56889	0.598216	0	0.277419	0.258007	0.296831	0
t_contr.2013	~	emplStat_FT.2013	0.876504	0.860828	0.89218	0	0.858259	0.840845	0.875673	0
t_contr.2013	~	mar_stat.2013	-0.103956	-0.11756	-0.0903531	0	0.0048047	-0.0118538	0.0214632	0.571871
alpha	~	age.2013	-0.238569	-0.263543	-0.213596	0	-0.219867	-0.248169	-0.191564	0
alpha	~	HHinc.2013	0.147486	0.114777	0.180194	0	0.143119	0.102086	0.184152	8.13505e-12
alpha	~	edu.lm_f.2013	0.0719197	0.0343121	0.109527	0.000178123	-0.0201599	-0.0628671	0.0225473	0.354863
alpha	~	edu.lh_f.2013	-0.117604	-0.154884	-0.0803246	6.28881e-10	-0.0400237	-0.0833619	0.0033145	0.0702855
alpha	~	KIDSinHH.2013	-0.00025967	-0.0263785	0.0258592	0.984454	0.00588108	-0.0214314	0.0331936	0.673003
alpha	~	emplStat_PT.2013	0.0977668	0.0666592	0.128874	7.27963e-10	0.0706865	0.0419466	0.0994264	1.43138e-06
alpha	~	emplStat_FT.2013	0.103584	0.0668972	0.140271	3.1318e-08	0.200131	0.160278	0.239984	0
alpha	~	mar_stat.2013	0.153815	0.127591	0.180038	0	0.0946997	0.0649066	0.124493	4.66762e-10
eta	~	age.2013	-0.179297	-0.203238	-0.155355	0	-0.312992	-0.339409	-0.286574	0
eta	~	HHinc.2013	0.0768015	0.0477817	0.105821	2.13598e-07	0.105805	0.0695907	0.142019	1.02646e-08
eta	~	edu.lm_f.2013	0.10111	0.0696887	0.132531	2.84627e-10	0.117832	0.0791403	0.156524	2.38911e-09
eta	~	edu.lh_f.2013	-0.146351	-0.178407	-0.114295	0	-0.167054	-0.20556	-0.128548	0
eta	~	KIDSinHH.2013	-0.0831463	-0.104453	-0.0618396	2.04281e-14	-0.0108821	-0.0335729	0.0118086	0.347234
eta	~	emplStat_PT.2013	0.423126	0.400416	0.445837	0	0.171097	0.144052	0.198142	0
eta	~	emplStat_FT.2013	0.662652	0.637668	0.687637	0	0.699837	0.670747	0.728928	0
eta	~	mar_stat.2013	-0.173602	-0.195727	-0.151476	0	0.0318007	0.00700538	0.056596	0.0119469
sat_life.2013	~~	sat_life.2013	0.919331	0.907769	0.930893	0	0.914571	0.901395	0.927748	0
t_contr.2013	~~	t_contr.2013	0.314755	0.298763	0.330747	0	0.382561	0.363119	0.402004	0
alpha	~~	alpha	0.89241	0.877121	0.9077	0	0.896409	0.876471	0.916348	0
eta	~~	eta	0.527455	0.504622	0.550288	0	0.496887	0.468834	0.52494	0
alpha	~~	eta	0.0330712	-0.0215873	0.0877298	0.23567	0.0956535	0.0354116	0.155895	0.00185777

## Sheet: T3. Committed TU - LS
			Female				Male
lhs	op	rhs	ß	LB	HB	p	ß	LB	HB	p
sat_life.2014	~	sat_life.2013	0.160955	0.140313	0.181597	0	0.115661	0.0926843	0.138637	0
sat_life.2014	~	t_contr.2013	0.012292	-0.00657934	0.0311634	0.20173	0.0168142	-0.00580946	0.0394378	0.145208
sat_life.2015	~	sat_life.2014	0.157282	0.137065	0.177499	0	0.111376	0.0892746	0.133478	0
sat_life.2015	~	t_contr.2014	0.0119207	-0.00638101	0.0302225	0.20174	0.0167631	-0.00579725	0.0393235	0.145304
sat_life.2016	~	sat_life.2015	0.157894	0.137615	0.178174	0	0.111536	0.0894084	0.133663	0
sat_life.2016	~	t_contr.2015	0.0119049	-0.00637233	0.0301822	0.201734	0.0168293	-0.0058174	0.039476	0.145256
sat_life.2017	~	sat_life.2016	0.158013	0.137701	0.178324	0	0.111562	0.089423	0.133701	0
sat_life.2017	~	t_contr.2016	0.0119131	-0.00637546	0.0302017	0.201703	0.0168522	-0.00582434	0.0395287	0.145239
sat_life.2018	~	sat_life.2017	0.158043	0.13772	0.178366	0	0.111571	0.0894273	0.133714	0
sat_life.2018	~	t_contr.2017	0.011919	-0.00637921	0.0302173	0.201718	0.01686	-0.00582813	0.0395481	0.145258
t_contr.2014	~	sat_life.2013	0.00951155	-0.00313605	0.0221591	0.140487	0.0195333	0.00336987	0.0356968	0.017856
t_contr.2014	~	t_contr.2013	0.355924	0.328359	0.383489	0	0.263259	0.227848	0.29867	0
t_contr.2015	~	sat_life.2014	0.00934309	-0.00308924	0.0217754	0.140766	0.0187627	0.00323214	0.0342932	0.0178912
t_contr.2015	~	t_contr.2014	0.346977	0.319469	0.374484	0	0.261804	0.226196	0.297411	0
t_contr.2016	~	sat_life.2015	0.00938003	-0.00310208	0.0218621	0.140786	0.0187684	0.00323038	0.0343065	0.0179115
t_contr.2016	~	t_contr.2015	0.346537	0.319353	0.373722	0	0.262541	0.226927	0.298155	0
t_contr.2017	~	sat_life.2016	0.00938416	-0.00310275	0.0218711	0.140764	0.0187656	0.00322982	0.0343014	0.017912
t_contr.2017	~	t_contr.2016	0.346669	0.319574	0.373765	0	0.262797	0.22714	0.298454	0
t_contr.2018	~	sat_life.2017	0.00938468	-0.00310354	0.0218729	0.140784	0.018766	0.00322836	0.0343035	0.0179232
t_contr.2018	~	t_contr.2017	0.346795	0.319707	0.373883	0	0.262903	0.22721	0.298595	0
sat_life.2014	~~	sat_life.2014	0.479239	0.464872	0.493605	0	0.451605	0.435275	0.467935	0
sat_life.2015	~~	sat_life.2015	0.474623	0.459727	0.48952	0	0.450047	0.433209	0.466884	0
sat_life.2016	~~	sat_life.2016	0.473719	0.458735	0.488704	0	0.449779	0.432885	0.466673	0
sat_life.2017	~~	sat_life.2017	0.473525	0.458535	0.488514	0	0.449722	0.432825	0.46662	0
sat_life.2018	~~	sat_life.2018	0.473511	0.458518	0.488504	0	0.449737	0.432837	0.466638	0
t_contr.2014	~~	t_contr.2014	0.322181	0.310396	0.333966	0	0.350358	0.334202	0.366515	0
t_contr.2015	~~	t_contr.2015	0.322422	0.310196	0.334647	0	0.347403	0.33071	0.364097	0
t_contr.2016	~~	t_contr.2016	0.321847	0.30933	0.334363	0	0.346417	0.329506	0.363327	0
t_contr.2017	~~	t_contr.2017	0.321517	0.308895	0.334139	0	0.346107	0.329151	0.363063	0
t_contr.2018	~~	t_contr.2018	0.32142	0.308758	0.334082	0	0.346075	0.329098	0.363053	0
alpha	=~	sat_life.2014	0.606324	0.58527	0.627379	0	0.653031	0.629486	0.676576	0
alpha	=~	sat_life.2015	0.603398	0.582727	0.624068	0	0.651903	0.628649	0.675157	0
alpha	=~	sat_life.2016	0.602823	0.582132	0.623514	0	0.651709	0.628439	0.674979	0
alpha	=~	sat_life.2017	0.602699	0.581985	0.623412	0	0.651668	0.628384	0.674952	0
alpha	=~	sat_life.2018	0.60269	0.581974	0.623406	0	0.651679	0.628402	0.674956	0
eta	=~	t_contr.2014	0.520158	0.492077	0.54824	0	0.583681	0.548283	0.61908	0
eta	=~	t_contr.2015	0.520353	0.493035	0.547671	0	0.581215	0.546391	0.616039	0
eta	=~	t_contr.2016	0.519888	0.492837	0.54694	0	0.580389	0.545615	0.615163	0
eta	=~	t_contr.2017	0.519622	0.492634	0.546611	0	0.580129	0.545324	0.614935	0
eta	=~	t_contr.2018	0.519544	0.492571	0.546517	0	0.580103	0.545291	0.614915	0
alpha	~~	sat_life.2013	0.610288	0.587516	0.633061	0	0.649477	0.626233	0.67272	0
alpha	~~	t_contr.2013	-0.0138132	-0.0432321	0.0156056	0.357429	0.0255355	-0.00975414	0.0608252	0.156125
eta	~~	sat_life.2013	0.0190718	-0.0146989	0.0528425	0.268347	0.0520902	0.0108453	0.0933351	0.0133112
eta	~~	t_contr.2013	0.486538	0.454502	0.518575	0	0.494514	0.455889	0.53314	0
sat_life.2014	~~	t_contr.2014	0.0404601	0.0130199	0.0679003	0.0038533	0.0712403	0.0363583	0.106122	6.2578e-05
sat_life.2015	~~	t_contr.2015	0.00991642	-0.0219779	0.0418107	0.542271	0.059606	0.023338	0.095874	0.00127665
sat_life.2016	~~	t_contr.2016	0.0632369	0.030504	0.0959698	0.000152803	0.0825397	0.0401357	0.124944	0.000136138
sat_life.2017	~~	t_contr.2017	0.0376422	0.00266327	0.0726211	0.0349278	0.0479779	0.00668293	0.0892729	0.0227771
sat_life.2018	~~	t_contr.2018	0.0205945	-0.0120148	0.0532038	0.215783	0.0610547	0.0178325	0.104277	0.00562978
sat_life.2013	~~	t_contr.2013	0.00583895	-0.0170341	0.028712	0.61684	0.0709436	0.0428843	0.0990028	7.21554e-07
sat_life.2013	~	age.2013	-0.168291	-0.188863	-0.147718	0	-0.191785	-0.215239	-0.168331	0
sat_life.2013	~	HHinc.2013	0.132207	0.0990624	0.165353	5.32907e-15	0.113246	0.0797492	0.146742	3.44205e-11
sat_life.2013	~	edu.lm_f.2013	0.0500206	0.0197277	0.0803136	0.00121068	-0.00953761	-0.043139	0.0240638	0.577987
sat_life.2013	~	edu.lh_f.2013	-0.0887096	-0.119002	-0.0584169	9.4913e-09	-0.0250056	-0.0596636	0.00965227	0.157329
sat_life.2013	~	KIDSinHH.2013	0.0485724	0.0278946	0.0692502	4.14498e-06	0.0384458	0.0162794	0.0606123	0.000675362
sat_life.2013	~	emplStat_PT.2013	0.102347	0.0792188	0.125475	0	0.0665438	0.044504	0.0885835	3.26573e-09
sat_life.2013	~	emplStat_FT.2013	0.10671	0.0817555	0.131664	0	0.188735	0.160253	0.217216	0
sat_life.2013	~	mar_stat.2013	0.12514	0.103274	0.147006	0	0.0939278	0.0689183	0.118937	1.82521e-13
t_contr.2013	~	age.2013	-0.159456	-0.174401	-0.144512	0	-0.18024	-0.198279	-0.162201	0
t_contr.2013	~	HHinc.2013	0.0727095	0.0527947	0.0926242	8.31335e-13	0.102599	0.0711946	0.134003	1.52056e-10
t_contr.2013	~	edu.lm_f.2013	-0.0497673	-0.0712579	-0.0282767	5.6569e-06	-0.0425913	-0.0736231	-0.0115595	0.00714395
t_contr.2013	~	edu.lh_f.2013	0.0112273	-0.0101214	0.0325761	0.302661	0.00544822	-0.0250104	0.0359068	0.7259
t_contr.2013	~	KIDSinHH.2013	-0.136202	-0.150328	-0.122077	0	-0.0373805	-0.0534518	-0.0213092	5.14698e-06
t_contr.2013	~	emplStat_PT.2013	0.583553	0.56889	0.598216	0	0.277419	0.258007	0.296831	0
t_contr.2013	~	emplStat_FT.2013	0.876504	0.860828	0.89218	0	0.858259	0.840845	0.875673	0
t_contr.2013	~	mar_stat.2013	-0.103956	-0.11756	-0.0903531	0	0.0048047	-0.0118538	0.0214632	0.571871
alpha	~	age.2013	-0.238569	-0.263543	-0.213596	0	-0.219867	-0.248169	-0.191564	0
alpha	~	HHinc.2013	0.147486	0.114777	0.180194	0	0.143119	0.102086	0.184152	8.13505e-12
alpha	~	edu.lm_f.2013	0.0719197	0.0343121	0.109527	0.000178123	-0.0201599	-0.0628671	0.0225473	0.354863
alpha	~	edu.lh_f.2013	-0.117604	-0.154884	-0.0803246	6.28881e-10	-0.0400237	-0.0833619	0.0033145	0.0702855
alpha	~	KIDSinHH.2013	-0.00025967	-0.0263785	0.0258592	0.984454	0.00588108	-0.0214314	0.0331936	0.673003
alpha	~	emplStat_PT.2013	0.0977668	0.0666592	0.128874	7.27963e-10	0.0706865	0.0419466	0.0994264	1.43138e-06
alpha	~	emplStat_FT.2013	0.103584	0.0668972	0.140271	3.1318e-08	0.200131	0.160278	0.239984	0
alpha	~	mar_stat.2013	0.153815	0.127591	0.180038	0	0.0946997	0.0649066	0.124493	4.66762e-10
eta	~	age.2013	-0.179297	-0.203238	-0.155355	0	-0.312992	-0.339409	-0.286574	0
eta	~	HHinc.2013	0.0768015	0.0477817	0.105821	2.13598e-07	0.105805	0.0695907	0.142019	1.02646e-08
eta	~	edu.lm_f.2013	0.10111	0.0696887	0.132531	2.84627e-10	0.117832	0.0791403	0.156524	2.38911e-09
eta	~	edu.lh_f.2013	-0.146351	-0.178407	-0.114295	0	-0.167054	-0.20556	-0.128548	0
eta	~	KIDSinHH.2013	-0.0831463	-0.104453	-0.0618396	2.04281e-14	-0.0108821	-0.0335729	0.0118086	0.347234
eta	~	emplStat_PT.2013	0.423126	0.400416	0.445837	0	0.171097	0.144052	0.198142	0
eta	~	emplStat_FT.2013	0.662652	0.637668	0.687637	0	0.699837	0.670747	0.728928	0
eta	~	mar_stat.2013	-0.173602	-0.195727	-0.151476	0	0.0318007	0.00700538	0.056596	0.0119469
sat_life.2013	~~	sat_life.2013	0.919331	0.907769	0.930893	0	0.914571	0.901395	0.927748	0
t_contr.2013	~~	t_contr.2013	0.314755	0.298763	0.330747	0	0.382561	0.363119	0.402004	0
alpha	~~	alpha	0.89241	0.877121	0.9077	0	0.896409	0.876471	0.916348	0
eta	~~	eta	0.527455	0.504622	0.550288	0	0.496887	0.468834	0.52494	0
alpha	~~	eta	0.0330712	-0.0215873	0.0877298	0.23567	0.0956535	0.0354116	0.155895	0.00185777

## Sheet: T4. Free time - LS
			Female				Male
lhs	op	rhs	ß	LB	HB	p	ß	LB	HB	p
sat_life.2014	~	sat_life.2013	0.160865	0.140206	0.181523	0	0.116792	0.0937192	0.139865	0
sat_life.2014	~	t_freeT.2013	0.00891038	-0.00517603	0.0229968	0.215057	-0.0112955	-0.0274033	0.00481231	0.169313
sat_life.2015	~	sat_life.2014	0.15721	0.136976	0.177444	0	0.11245	0.0902685	0.134632	0
sat_life.2015	~	t_freeT.2014	0.00894761	-0.00520599	0.0231012	0.215328	-0.0115771	-0.0280726	0.00491844	0.168956
sat_life.2016	~	sat_life.2015	0.157831	0.137533	0.178129	0	0.112615	0.0904075	0.134822	0
sat_life.2016	~	t_freeT.2015	0.00897242	-0.00522256	0.0231674	0.215397	-0.0116076	-0.0281454	0.00493014	0.168923
sat_life.2017	~	sat_life.2016	0.157958	0.137625	0.17829	0	0.112651	0.0904264	0.134875	0
sat_life.2017	~	t_freeT.2016	0.00897432	-0.00522388	0.0231725	0.215404	-0.0116116	-0.0281557	0.00493239	0.168937
sat_life.2018	~	sat_life.2017	0.157977	0.137636	0.178318	0	0.112654	0.0904274	0.13488	0
sat_life.2018	~	t_freeT.2017	0.00897419	-0.00522366	0.023172	0.215399	-0.0116117	-0.0281561	0.00493263	0.168943
t_freeT.2014	~	sat_life.2013	-0.0133393	-0.0306058	0.00392714	0.129979	-0.027725	-0.0468392	-0.00861073	0.00447046
t_freeT.2014	~	t_freeT.2013	0.101027	0.0737465	0.128308	3.92131e-13	0.088555	0.059875	0.117235	1.43273e-09
t_freeT.2015	~	sat_life.2014	-0.0130516	-0.0299487	0.00384548	0.130048	-0.026663	-0.0450492	-0.00827678	0.00447941
t_freeT.2015	~	t_freeT.2014	0.101568	0.0745424	0.128594	1.76081e-13	0.0906562	0.0615963	0.119716	9.69384e-10
t_freeT.2016	~	sat_life.2015	-0.0131109	-0.0300867	0.0038649	0.130093	-0.0267014	-0.0451134	-0.00828936	0.00447796
t_freeT.2016	~	t_freeT.2015	0.10191	0.0747649	0.129055	1.86295e-13	0.0908931	0.0617119	0.120074	1.02896e-09
t_freeT.2017	~	sat_life.2016	-0.0131231	-0.0301153	0.00386906	0.130105	-0.0267104	-0.0451302	-0.00829072	0.00448113
t_freeT.2017	~	t_freeT.2016	0.101945	0.0747766	0.129114	1.91847e-13	0.0909264	0.0617197	0.120133	1.04905e-09
t_freeT.2018	~	sat_life.2017	-0.0131254	-0.0301209	0.00387004	0.130112	-0.0267115	-0.0451322	-0.00829076	0.00448172
t_freeT.2018	~	t_freeT.2017	0.101949	0.0747768	0.129122	1.92957e-13	0.0909279	0.0617192	0.120137	1.05106e-09
sat_life.2014	~~	sat_life.2014	0.4788	0.464452	0.493147	0	0.45172	0.435373	0.468067	0
sat_life.2015	~~	sat_life.2015	0.474126	0.459251	0.489001	0	0.450092	0.433246	0.466938	0
sat_life.2016	~~	sat_life.2016	0.473216	0.458258	0.488174	0	0.449786	0.432892	0.46668	0
sat_life.2017	~~	sat_life.2017	0.473064	0.458096	0.488031	0	0.449766	0.432865	0.466666	0
sat_life.2018	~~	sat_life.2018	0.473025	0.458058	0.487992	0	0.449771	0.432867	0.466674	0
t_freeT.2014	~~	t_freeT.2014	0.564115	0.543272	0.584958	0	0.510697	0.490496	0.530898	0
t_freeT.2015	~~	t_freeT.2015	0.559923	0.538471	0.581374	0	0.507665	0.486917	0.528413	0
t_freeT.2016	~~	t_freeT.2016	0.559505	0.538006	0.581005	0	0.507293	0.486505	0.528081	0
t_freeT.2017	~~	t_freeT.2017	0.559476	0.537973	0.580978	0	0.507292	0.486496	0.528089	0
t_freeT.2018	~~	t_freeT.2018	0.55949	0.537983	0.580997	0	0.507309	0.486511	0.528106	0
alpha	=~	sat_life.2014	0.608032	0.58706	0.629003	0	0.655242	0.632235	0.678249	0
alpha	=~	sat_life.2015	0.605057	0.584469	0.625645	0	0.65406	0.631336	0.676784	0
alpha	=~	sat_life.2016	0.604476	0.583863	0.625089	0	0.653838	0.631086	0.676589	0
alpha	=~	sat_life.2017	0.604378	0.583749	0.625007	0	0.653823	0.631069	0.676577	0
alpha	=~	sat_life.2018	0.604354	0.58372	0.624988	0	0.653827	0.631074	0.676579	0
eta	=~	t_freeT.2014	0.594242	0.565792	0.622692	0	0.635306	0.606746	0.663866	0
eta	=~	t_freeT.2015	0.592029	0.563797	0.620262	0	0.633417	0.604894	0.661941	0
eta	=~	t_freeT.2016	0.591809	0.563537	0.62008	0	0.633185	0.604599	0.661771	0
eta	=~	t_freeT.2017	0.591793	0.563513	0.620073	0	0.633185	0.604594	0.661775	0
eta	=~	t_freeT.2018	0.591801	0.563522	0.620079	0	0.633195	0.604604	0.661785	0
alpha	~~	sat_life.2013	0.610123	0.587334	0.632912	0	0.649865	0.626683	0.673048	0
alpha	~~	t_freeT.2013	0.00226632	-0.0297017	0.0342344	0.889491	0.0204739	-0.0137184	0.0546662	0.240554
eta	~~	sat_life.2013	0.0213141	-0.0108541	0.0534822	0.194068	0.0417476	0.00198549	0.0815097	0.0396062
eta	~~	t_freeT.2013	0.563743	0.531132	0.596354	0	0.582938	0.544531	0.621345	0
sat_life.2014	~~	t_freeT.2014	0.00364358	-0.023566	0.0308532	0.792971	0.0194687	-0.0127047	0.0516421	0.235618
sat_life.2015	~~	t_freeT.2015	-0.000569371	-0.030928	0.0297892	0.970677	-0.0417143	-0.0775158	-0.0059128	0.0223914
sat_life.2016	~~	t_freeT.2016	0.0062876	-0.028638	0.0412132	0.724202	-0.0151718	-0.0584377	0.0280941	0.4919
sat_life.2017	~~	t_freeT.2017	0.0279513	-0.00776821	0.0636709	0.1251	0.000732829	-0.0409296	0.0423953	0.972498
sat_life.2018	~~	t_freeT.2018	0.036812	0.0039242	0.0696999	0.0282478	-0.00144682	-0.042533	0.0396394	0.944975
sat_life.2013	~~	t_freeT.2013	-0.00180318	-0.0259461	0.0223397	0.883617	0.0290068	0.00143179	0.0565817	0.0392332
sat_life.2013	~	age.2013	-0.168297	-0.188831	-0.147763	0	-0.191728	-0.21515	-0.168306	0
sat_life.2013	~	HHinc.2013	0.132207	0.0991232	0.165291	4.88498e-15	0.113266	0.0798371	0.146695	3.11804e-11
sat_life.2013	~	edu.lm_f.2013	0.0500238	0.0197311	0.0803164	0.00120971	-0.00950477	-0.0431064	0.0240969	0.5793
sat_life.2013	~	edu.lh_f.2013	-0.0887069	-0.119	-0.058414	9.50263e-09	-0.025041	-0.0597003	0.00961822	0.156758
sat_life.2013	~	KIDSinHH.2013	0.0485618	0.0278835	0.06924	4.16716e-06	0.0384549	0.0162878	0.0606221	0.000673641
sat_life.2013	~	emplStat_PT.2013	0.102348	0.0792204	0.125476	0	0.0665863	0.0445418	0.0886309	3.21677e-09
sat_life.2013	~	emplStat_FT.2013	0.106704	0.0817512	0.131657	0	0.188713	0.160232	0.217195	0
sat_life.2013	~	mar_stat.2013	0.12515	0.103285	0.147016	0	0.0938726	0.0688646	0.118881	1.8785e-13
t_freeT.2013	~	age.2013	-0.0047178	-0.029722	0.0202864	0.711526	-0.0997698	-0.127509	-0.0720309	1.79567e-12
t_freeT.2013	~	HHinc.2013	0.0446763	0.0206669	0.0686857	0.000265246	0.0247583	0.00485719	0.0446593	0.0147554
t_freeT.2013	~	edu.lm_f.2013	-0.0483288	-0.0871072	-0.00955052	0.0145789	-0.0616207	-0.106192	-0.0170492	0.00673489
t_freeT.2013	~	edu.lh_f.2013	0.0547464	0.0180038	0.0914891	0.00349647	0.0557126	0.0138737	0.0975514	0.00905728
t_freeT.2013	~	KIDSinHH.2013	-0.219706	-0.240482	-0.198931	0	-0.137787	-0.159234	-0.116341	0
t_freeT.2013	~	emplStat_PT.2013	-0.142076	-0.167088	-0.117063	0	-0.134135	-0.157517	-0.110753	0
t_freeT.2013	~	emplStat_FT.2013	-0.219275	-0.245526	-0.193024	0	-0.319804	-0.351004	-0.288605	0
t_freeT.2013	~	mar_stat.2013	-0.0752602	-0.0974792	-0.0530413	3.16234e-11	-0.091285	-0.116279	-0.0662912	8.16458e-13
alpha	~	age.2013	-0.242322	-0.266948	-0.217695	0	-0.224688	-0.252333	-0.197042	0
alpha	~	HHinc.2013	0.148131	0.11553	0.180733	0	0.145249	0.103971	0.186528	5.32574e-12
alpha	~	edu.lm_f.2013	0.0726374	0.0350817	0.110193	0.000150152	-0.0209893	-0.0635513	0.0215726	0.333768
alpha	~	edu.lh_f.2013	-0.118843	-0.156024	-0.0816619	3.73537e-10	-0.0399018	-0.0830896	0.00328601	0.070166
alpha	~	KIDSinHH.2013	-0.000153733	-0.026371	0.0260635	0.99083	0.00295367	-0.0243903	0.0302977	0.832331
alpha	~	emplStat_PT.2013	0.107624	0.0793562	0.135892	8.50431e-14	0.0731651	0.0449391	0.101391	3.76516e-07
alpha	~	emplStat_FT.2013	0.119159	0.0885867	0.149731	2.17604e-14	0.211316	0.177316	0.245316	0
alpha	~	mar_stat.2013	0.152222	0.126388	0.178057	0	0.0934013	0.0636101	0.123193	8.00329e-10
eta	~	age.2013	0.113823	0.0828925	0.144753	5.48672e-13	-0.0179395	-0.0506786	0.0147995	0.282835
eta	~	HHinc.2013	0.0649164	0.0330666	0.0967662	6.47476e-05	0.0470358	0.0168929	0.0771788	0.0022254
eta	~	edu.lm_f.2013	-0.0451216	-0.0861689	-0.00407428	0.0312005	-0.0752946	-0.12201	-0.0285795	0.00158293
eta	~	edu.lh_f.2013	0.0487009	0.00881504	0.0885867	0.0167054	0.0737293	0.0291119	0.118347	0.00120034
eta	~	KIDSinHH.2013	-0.265227	-0.28923	-0.241223	0	-0.165186	-0.189762	-0.14061	0
eta	~	emplStat_PT.2013	-0.143846	-0.17377	-0.113922	0	-0.137706	-0.165265	-0.110148	0
eta	~	emplStat_FT.2013	-0.243769	-0.274191	-0.213347	0	-0.37813	-0.413092	-0.343169	0
eta	~	mar_stat.2013	-0.132174	-0.158526	-0.105822	0	-0.150656	-0.179573	-0.12174	0
sat_life.2013	~~	sat_life.2013	0.91933	0.907779	0.930881	0	0.914592	0.901424	0.927759	0
t_freeT.2013	~~	t_freeT.2013	0.925934	0.915115	0.936752	0	0.816506	0.798213	0.834799	0
alpha	~~	alpha	0.888827	0.873545	0.904109	0	0.891031	0.872995	0.909067	0
eta	~~	eta	0.881887	0.866044	0.89773	0	0.758173	0.735433	0.780914	0
alpha	~~	eta	0.0434062	-0.00910434	0.0959167	0.105202	0.0226663	-0.0324418	0.0777744	0.42016

## Sheet: T5. Contracted TU - SRH
			Female				Male
lhs	op	rhs	ß	LB	HB	p	ß	LB	HB	p
subjHealth.2014	~	subjHealth.2013	0.143357	0.12488	0.161833	0	0.144396	0.12392	0.164872	0
subjHealth.2014	~	t_contr.2013	-0.0128754	-0.0316361	0.00588526	0.178587	-0.0147392	-0.0334826	0.00400414	0.123254
subjHealth.2015	~	subjHealth.2014	0.141137	0.122894	0.159379	0	0.141004	0.120823	0.161185	0
subjHealth.2015	~	t_contr.2014	-0.0125353	-0.0308056	0.0057349	0.178707	-0.0147482	-0.0334946	0.0039981	0.123084
subjHealth.2016	~	subjHealth.2015	0.141233	0.122996	0.159469	0	0.140775	0.12068	0.16087	0
subjHealth.2016	~	t_contr.2015	-0.0125284	-0.0307911	0.0057344	0.178772	-0.0148129	-0.0336468	0.00402107	0.123193
subjHealth.2017	~	subjHealth.2016	0.141245	0.123005	0.159485	0	0.140745	0.120664	0.160826	0
subjHealth.2017	~	t_contr.2016	-0.0125397	-0.0308198	0.00574037	0.17879	-0.0148326	-0.0336943	0.00402917	0.123248
subjHealth.2018	~	subjHealth.2017	0.141248	0.123007	0.159489	0	0.14073	0.120654	0.160806	0
subjHealth.2018	~	t_contr.2017	-0.012545	-0.0308336	0.0057435	0.178807	-0.0148398	-0.0337105	0.00403092	0.123243
t_contr.2014	~	subjHealth.2013	0.0159317	0.00336691	0.0284964	0.0129491	0.0346535	0.0185985	0.0507086	2.33254e-05
t_contr.2014	~	t_contr.2013	0.356081	0.328518	0.383644	0	0.263166	0.228019	0.298314	0
t_contr.2015	~	subjHealth.2014	0.0157044	0.00330751	0.0281012	0.0130322	0.0336371	0.0180376	0.0492366	2.37606e-05
t_contr.2015	~	t_contr.2014	0.347105	0.319602	0.374608	0	0.261753	0.226413	0.297094	0
t_contr.2016	~	subjHealth.2015	0.0157022	0.00330257	0.0281018	0.0130651	0.0335307	0.0179647	0.0490966	2.42181e-05
t_contr.2016	~	t_contr.2015	0.346628	0.319455	0.373802	0	0.262494	0.227142	0.297846	0
t_contr.2017	~	subjHealth.2016	0.0156972	0.00329944	0.0280951	0.0130805	0.0335036	0.0179478	0.0490593	2.42886e-05
t_contr.2017	~	t_contr.2016	0.346802	0.31971	0.373894	0	0.262687	0.227301	0.298073	0
t_contr.2018	~	subjHealth.2017	0.0156941	0.00329872	0.0280895	0.0130809	0.0334985	0.0179422	0.0490547	2.43714e-05
t_contr.2018	~	t_contr.2017	0.346873	0.319797	0.373949	0	0.262804	0.227382	0.298225	0
subjHealth.2014	~~	subjHealth.2014	0.459411	0.447155	0.471667	0	0.42567	0.412459	0.438882	0
subjHealth.2015	~~	subjHealth.2015	0.458709	0.445996	0.471422	0	0.427334	0.413492	0.441175	0
subjHealth.2016	~~	subjHealth.2016	0.45863	0.445841	0.471419	0	0.427612	0.413657	0.441567	0
subjHealth.2017	~~	subjHealth.2017	0.458633	0.445835	0.471431	0	0.427706	0.413729	0.441682	0
subjHealth.2018	~~	subjHealth.2018	0.458655	0.445854	0.471455	0	0.42771	0.413732	0.441689	0
t_contr.2014	~~	t_contr.2014	0.32222	0.310451	0.333988	0	0.349686	0.333614	0.365758	0
t_contr.2015	~~	t_contr.2015	0.322524	0.310311	0.334737	0	0.346868	0.330259	0.363476	0
t_contr.2016	~~	t_contr.2016	0.321942	0.309439	0.334445	0	0.346023	0.329191	0.362854	0
t_contr.2017	~~	t_contr.2017	0.321684	0.309067	0.334302	0	0.345688	0.328812	0.362564	0
t_contr.2018	~~	t_contr.2018	0.321557	0.308903	0.33421	0	0.345659	0.328767	0.362551	0
alpha	=~	subjHealth.2014	0.629563	0.610503	0.648623	0	0.647771	0.62616	0.669383	0
alpha	=~	subjHealth.2015	0.629082	0.610252	0.647911	0	0.649036	0.627773	0.670299	0
alpha	=~	subjHealth.2016	0.629027	0.610192	0.647863	0	0.649247	0.628022	0.670472	0
alpha	=~	subjHealth.2017	0.629029	0.610188	0.647871	0	0.649318	0.62809	0.670547	0
alpha	=~	subjHealth.2018	0.629044	0.610198	0.647891	0	0.649322	0.628094	0.670549	0
eta	=~	t_contr.2014	0.517783	0.489499	0.546068	0	0.579128	0.543576	0.614679	0
eta	=~	t_contr.2015	0.518028	0.490506	0.54555	0	0.576789	0.541788	0.61179	0
eta	=~	t_contr.2016	0.51756	0.490302	0.544819	0	0.576086	0.541133	0.611039	0
eta	=~	t_contr.2017	0.517353	0.490163	0.544542	0	0.575808	0.540828	0.610788	0
eta	=~	t_contr.2018	0.517251	0.490075	0.544426	0	0.575784	0.540795	0.610773	0
alpha	~~	subjHealth.2013	0.657424	0.639905	0.674942	0	0.69334	0.674368	0.712312	0
alpha	~~	t_contr.2013	0.0591357	0.0297529	0.0885186	7.99289e-05	0.0951758	0.0613254	0.129026	3.57313e-08
eta	~~	subjHealth.2013	0.0935561	0.0599531	0.127159	4.84623e-08	0.131998	0.093497	0.170498	1.82157e-11
eta	~~	t_contr.2013	0.487006	0.45497	0.519042	0	0.495426	0.456753	0.534098	0
subjHealth.2014	~~	t_contr.2014	0.0299328	0.00262586	0.0572398	0.0316792	0.042069	0.00908648	0.0750515	0.0124221
subjHealth.2015	~~	t_contr.2015	0.032693	0.00449811	0.0608878	0.0230473	0.0221542	-0.0118834	0.0561919	0.202065
subjHealth.2016	~~	t_contr.2016	0.0150468	-0.0178036	0.0478971	0.369323	0.0658144	0.0279979	0.103631	0.000647132
subjHealth.2017	~~	t_contr.2017	0.0329798	-0.00190262	0.0678622	0.0638737	0.0475437	0.00797553	0.0871118	0.0185215
subjHealth.2018	~~	t_contr.2018	0.0245865	-0.00741974	0.0565927	0.132169	0.0400462	0.000460907	0.0796316	0.0473915
subjHealth.2013	~~	t_contr.2013	0.0370027	0.0149484	0.059057	0.00100751	0.0721585	0.0461645	0.0981524	5.30389e-08
subjHealth.2013	~	age.2013	-0.309336	-0.328962	-0.28971	0	-0.363392	-0.384814	-0.341971	0
subjHealth.2013	~	HHinc.2013	0.093556	0.0668247	0.120287	6.9047e-12	0.073486	0.0476156	0.0993563	2.58603e-08
subjHealth.2013	~	edu.lm_f.2013	0.0823628	0.0535576	0.111168	2.09318e-08	-0.0227669	-0.055258	0.00972432	0.169639
subjHealth.2013	~	edu.lh_f.2013	-0.140626	-0.169799	-0.111452	0	-0.059116	-0.0925678	-0.0256642	0.000532902
subjHealth.2013	~	KIDSinHH.2013	0.0301044	0.00967138	0.0505373	0.00388121	-0.0187334	-0.0403607	0.00289381	0.0895619
subjHealth.2013	~	emplStat_PT.2013	0.118114	0.0956986	0.140529	0	0.0806788	0.0592813	0.102076	1.46771e-13
subjHealth.2013	~	emplStat_FT.2013	0.139367	0.115619	0.163114	0	0.196854	0.171201	0.222507	0
subjHealth.2013	~	mar_stat.2013	0.0390587	0.0184496	0.0596679	0.000203564	-0.00705314	-0.0309411	0.0168348	0.562794
t_contr.2013	~	age.2013	-0.159526	-0.174387	-0.144665	0	-0.180292	-0.198297	-0.162286	0
t_contr.2013	~	HHinc.2013	0.0725805	0.0528493	0.0923117	5.60885e-13	0.101928	0.0708024	0.133053	1.37718e-10
t_contr.2013	~	edu.lm_f.2013	-0.0501396	-0.0716417	-0.0286375	4.86945e-06	-0.0442629	-0.075347	-0.0131788	0.00525559
t_contr.2013	~	edu.lh_f.2013	0.0116736	-0.00968846	0.0330357	0.284147	0.00717146	-0.023313	0.0376559	0.644741
t_contr.2013	~	KIDSinHH.2013	-0.136365	-0.150489	-0.122241	0	-0.0365385	-0.0526118	-0.0204652	8.37081e-06
t_contr.2013	~	emplStat_PT.2013	0.583773	0.569114	0.598431	0	0.277858	0.258468	0.297247	0
t_contr.2013	~	emplStat_FT.2013	0.876644	0.860975	0.892313	0	0.859183	0.841847	0.876519	0
t_contr.2013	~	mar_stat.2013	-0.10376	-0.117351	-0.0901687	0	0.00435881	-0.0122899	0.0210075	0.607854
alpha	~	age.2013	-0.386546	-0.40985	-0.363242	0	-0.431514	-0.456882	-0.406145	0
alpha	~	HHinc.2013	0.1432	0.110921	0.175479	0	0.123439	0.0852153	0.161663	2.45983e-10
alpha	~	edu.lm_f.2013	0.132584	0.0984082	0.16676	2.88658e-14	-0.0101737	-0.0496186	0.0292711	0.613194
alpha	~	edu.lh_f.2013	-0.218196	-0.252533	-0.18386	0	-0.102725	-0.143125	-0.062325	6.24128e-07
alpha	~	KIDSinHH.2013	0.00364159	-0.0211366	0.0284198	0.773308	-0.00590798	-0.0313896	0.0195736	0.649524
alpha	~	emplStat_PT.2013	0.140149	0.111221	0.169077	0	0.0901798	0.0640783	0.116281	1.27371e-11
alpha	~	emplStat_FT.2013	0.151652	0.117306	0.185998	0	0.222442	0.186485	0.258399	0
alpha	~	mar_stat.2013	0.0485543	0.023755	0.0733535	0.000124343	-0.0250683	-0.0531614	0.00302485	0.080303
eta	~	age.2013	-0.175625	-0.199791	-0.15146	0	-0.303661	-0.330569	-0.276753	0
eta	~	HHinc.2013	0.0757919	0.0470297	0.104554	2.40769e-07	0.105491	0.0697422	0.141241	7.31177e-09
eta	~	edu.lm_f.2013	0.100678	0.0691644	0.132192	3.81136e-10	0.118674	0.0798599	0.157489	2.06584e-09
eta	~	edu.lh_f.2013	-0.144577	-0.176789	-0.112365	0	-0.164263	-0.202798	-0.125728	0
eta	~	KIDSinHH.2013	-0.0832461	-0.104625	-0.0618671	2.30926e-14	-0.0101571	-0.0328801	0.0125658	0.380974
eta	~	emplStat_PT.2013	0.42261	0.399876	0.445345	0	0.169494	0.142307	0.196682	0
eta	~	emplStat_FT.2013	0.663341	0.638344	0.688338	0	0.700163	0.67109	0.729236	0
eta	~	mar_stat.2013	-0.173042	-0.194988	-0.151096	0	0.0349829	0.0101633	0.0598025	0.00573536
subjHealth.2013	~~	subjHealth.2013	0.885888	0.874377	0.897398	0	0.857242	0.843538	0.870946	0
t_contr.2013	~~	t_contr.2013	0.314692	0.298701	0.330683	0	0.382229	0.362827	0.401631	0
alpha	~~	alpha	0.814111	0.796342	0.83188	0	0.784302	0.763571	0.805032	0
eta	~~	eta	0.528235	0.505331	0.551138	0	0.497937	0.469784	0.526089	0
alpha	~~	eta	0.167645	0.115855	0.219434	2.23212e-10	0.191255	0.133866	0.248643	6.49498e-11
subjHealth.2013	~1		4.72765	4.59354	4.86176	0	4.9724	4.82588	5.11891	0
t_contr.2013	~1		1.24003	1.14191	1.33815	0	1.44812	1.30977	1.58648	0

## Sheet: T6. Committed TU - SRH
			Female				Male
lhs	op	rhs	ß	LB	HB	p	ß	LB	HB	p
subjHealth.2014	~	subjHealth.2013	0.143413	0.124934	0.161891	0	0.144569	0.12407	0.165068	0
subjHealth.2014	~	t_commit_5.2013	-0.00329539	-0.0215859	0.0149951	0.723994	-0.00149886	-0.0184427	0.0154449	0.862353
subjHealth.2015	~	subjHealth.2014	0.141143	0.122901	0.159385	0	0.141065	0.120877	0.161252	0
subjHealth.2015	~	t_commit_5.2014	-0.00303189	-0.0198645	0.0138008	0.724068	-0.00134048	-0.0164839	0.0138029	0.862263
subjHealth.2016	~	subjHealth.2015	0.141249	0.123013	0.159484	0	0.140871	0.120766	0.160976	0
subjHealth.2016	~	t_commit_5.2015	-0.0030024	-0.0196727	0.0136679	0.724089	-0.00133374	-0.0164002	0.0137327	0.862255
subjHealth.2017	~	subjHealth.2016	0.141272	0.123032	0.159512	0	0.140849	0.120757	0.160941	0
subjHealth.2017	~	t_commit_5.2016	-0.00299856	-0.0196481	0.013651	0.724099	-0.00133312	-0.0163923	0.0137261	0.862254
subjHealth.2018	~	subjHealth.2017	0.141274	0.123033	0.159516	0	0.140846	0.120756	0.160936	0
subjHealth.2018	~	t_commit_5.2017	-0.00299799	-0.0196445	0.0136485	0.724101	-0.00133305	-0.0163914	0.0137253	0.862253
t_commit_5.2014	~	subjHealth.2013	0.0149707	0.00259129	0.0273502	0.0177771	-0.00340589	-0.0201151	0.0133033	0.689521
t_commit_5.2014	~	t_commit_5.2013	0.334324	0.299126	0.369521	0	0.141847	0.0872325	0.196461	3.57099e-07
t_commit_5.2015	~	subjHealth.2014	0.0148897	0.00257526	0.0272041	0.0177957	-0.00333553	-0.0197014	0.0130304	0.689554
t_commit_5.2015	~	t_commit_5.2014	0.310844	0.276666	0.345021	0	0.127325	0.0793445	0.175305	1.9806e-07
t_commit_5.2016	~	subjHealth.2015	0.0149223	0.00257862	0.027266	0.0178168	-0.00333199	-0.0196805	0.0130165	0.689553
t_commit_5.2016	~	t_commit_5.2015	0.308265	0.274829	0.341701	0	0.126724	0.0793388	0.17411	1.59206e-07
t_commit_5.2017	~	subjHealth.2016	0.0149279	0.00257906	0.0272768	0.0178216	-0.00333158	-0.0196779	0.0130148	0.689551
t_commit_5.2017	~	t_commit_5.2016	0.307936	0.274677	0.341194	0	0.126669	0.0793559	0.173982	1.54339e-07
t_commit_5.2018	~	subjHealth.2017	0.0149291	0.00257872	0.0272795	0.0178267	-0.00333151	-0.0196774	0.0130144	0.68955
t_commit_5.2018	~	t_commit_5.2017	0.307895	0.274678	0.341113	0	0.126662	0.0793603	0.173964	1.53529e-07
subjHealth.2014	~~	subjHealth.2014	0.459752	0.44751	0.471995	0	0.426253	0.413063	0.439444	0
subjHealth.2015	~~	subjHealth.2015	0.458895	0.446183	0.471606	0	0.427579	0.413748	0.441409	0
subjHealth.2016	~~	subjHealth.2016	0.458725	0.445936	0.471514	0	0.427731	0.413784	0.441677	0
subjHealth.2017	~~	subjHealth.2017	0.458706	0.445906	0.471505	0	0.42775	0.413786	0.441714	0
subjHealth.2018	~~	subjHealth.2018	0.458703	0.445902	0.471504	0	0.42775	0.413784	0.441717	0
t_commit_5.2014	~~	t_commit_5.2014	0.346645	0.331032	0.362257	0	0.464174	0.435142	0.493205	0
t_commit_5.2015	~~	t_commit_5.2015	0.353356	0.336745	0.369968	0	0.469043	0.438464	0.499622	0
t_commit_5.2016	~~	t_commit_5.2016	0.354246	0.337027	0.371465	0	0.469504	0.438631	0.500377	0
t_commit_5.2017	~~	t_commit_5.2017	0.35438	0.336957	0.371803	0	0.469556	0.438642	0.500471	0
t_commit_5.2018	~~	t_commit_5.2018	0.354421	0.336931	0.371912	0	0.469557	0.438638	0.500476	0
alpha	=~	subjHealth.2014	0.627152	0.608452	0.645851	0	0.64381	0.62276	0.664861	0
alpha	=~	subjHealth.2015	0.626566	0.608149	0.644984	0	0.64481	0.624227	0.665394	0
alpha	=~	subjHealth.2016	0.62645	0.608051	0.64485	0	0.644925	0.624419	0.665431	0
alpha	=~	subjHealth.2017	0.626437	0.608037	0.644837	0	0.644939	0.624446	0.665433	0
alpha	=~	subjHealth.2018	0.626435	0.608035	0.644836	0	0.64494	0.624448	0.665432	0
eta	=~	t_commit_5.2014	0.533409	0.497988	0.568829	0	0.627699	0.578295	0.677102	0
eta	=~	t_commit_5.2015	0.538548	0.504351	0.572745	0	0.630982	0.583703	0.678261	0
eta	=~	t_commit_5.2016	0.539226	0.505435	0.573016	0	0.631292	0.584314	0.678271	0
eta	=~	t_commit_5.2017	0.539328	0.505649	0.573006	0	0.631328	0.584396	0.678259	0
eta	=~	t_commit_5.2018	0.539359	0.50571	0.573007	0	0.631328	0.584401	0.678255	0
alpha	~~	subjHealth.2013	0.657563	0.640026	0.675101	0	0.693062	0.674035	0.712088	0
alpha	~~	t_commit_5.2013	-0.0246668	-0.0553248	0.00599126	0.114809	-0.0116147	-0.0427475	0.0195181	0.464656
eta	~~	subjHealth.2013	-0.0585135	-0.0898094	-0.0272175	0.000247813	-0.0460867	-0.0781831	-0.0139903	0.00488862
eta	~~	t_commit_5.2013	0.581634	0.545028	0.61824	0	0.62834	0.580429	0.676252	0
subjHealth.2014	~~	t_commit_5.2014	0.00321878	-0.0236917	0.0301292	0.814649	-0.00666645	-0.0356668	0.0223339	0.652316
subjHealth.2015	~~	t_commit_5.2015	-0.00433394	-0.0312598	0.0225919	0.752403	0.00982813	-0.0198052	0.0394614	0.515668
subjHealth.2016	~~	t_commit_5.2016	0.0130452	-0.0182298	0.0443202	0.413628	-0.00938972	-0.0467579	0.0279785	0.622372
subjHealth.2017	~~	t_commit_5.2017	0.0075719	-0.0258018	0.0409456	0.65655	-0.0434158	-0.0770361	-0.00979549	0.0113734
subjHealth.2018	~~	t_commit_5.2018	0.00886634	-0.0237843	0.041517	0.594565	0.0057984	-0.0349772	0.0465741	0.780466
subjHealth.2013	~~	t_commit_5.2013	-0.0163056	-0.0376149	0.00500376	0.133683	-0.0226254	-0.0501008	0.00484991	0.106529
subjHealth.2013	~	age.2013	-0.30934	-0.328906	-0.289774	0	-0.363389	-0.384755	-0.342023	0
subjHealth.2013	~	HHinc.2013	0.093555	0.066962	0.120148	5.37792e-12	0.0734873	0.047788	0.0991867	2.08832e-08
subjHealth.2013	~	edu.lm_f.2013	0.0823696	0.0535642	0.111175	2.0879e-08	-0.0227712	-0.0552628	0.00972031	0.169562
subjHealth.2013	~	edu.lh_f.2013	-0.140624	-0.169797	-0.11145	0	-0.0591042	-0.092556	-0.0256523	0.0005343
subjHealth.2013	~	KIDSinHH.2013	0.0301098	0.00967695	0.0505426	0.00387454	-0.0187383	-0.0403658	0.00288926	0.0894834
subjHealth.2013	~	emplStat_PT.2013	0.118107	0.095692	0.140522	0	0.0806865	0.0592891	0.102084	1.46105e-13
subjHealth.2013	~	emplStat_FT.2013	0.139369	0.115621	0.163117	0	0.196852	0.1712	0.222504	0
subjHealth.2013	~	mar_stat.2013	0.0390573	0.0184482	0.0596664	0.000203666	-0.00706537	-0.0309532	0.0168225	0.562115
t_commit_5.2013	~	age.2013	-0.103727	-0.11977	-0.0876841	0	0.00330501	-0.0208825	0.0274925	0.788844
t_commit_5.2013	~	HHinc.2013	-0.0838749	-0.108114	-0.0596357	1.18485e-11	-0.103944	-0.133513	-0.0743759	5.57954e-12
t_commit_5.2013	~	edu.lm_f.2013	0.136119	0.105451	0.166788	0	0.0796969	0.0300268	0.129367	0.00166195
t_commit_5.2013	~	edu.lh_f.2013	-0.131849	-0.16165	-0.102048	0	-0.0328528	-0.0798671	0.0141615	0.170815
t_commit_5.2013	~	KIDSinHH.2013	0.4364	0.416782	0.456018	0	0.31102	0.283318	0.338721	0
t_commit_5.2013	~	emplStat_PT.2013	-0.178374	-0.199841	-0.156907	0	0.00853936	-0.0210237	0.0381024	0.571298
t_commit_5.2013	~	emplStat_FT.2013	-0.270904	-0.290981	-0.250826	0	-0.182708	-0.214559	-0.150858	0
t_commit_5.2013	~	mar_stat.2013	0.139857	0.120856	0.158858	0	0.0923906	0.0619215	0.12286	2.79594e-09
alpha	~	age.2013	-0.386316	-0.409805	-0.362827	0	-0.430023	-0.455311	-0.404735	0
alpha	~	HHinc.2013	0.142021	0.11021	0.173832	0	0.121618	0.0838628	0.159373	2.72764e-10
alpha	~	edu.lm_f.2013	0.133201	0.0988677	0.167534	2.86438e-14	-0.0110112	-0.0506248	0.0286024	0.585891
alpha	~	edu.lh_f.2013	-0.218244	-0.252724	-0.183763	0	-0.101409	-0.14193	-0.0608875	9.34167e-07
alpha	~	KIDSinHH.2013	0.00783253	-0.018951	0.0346161	0.566531	-0.00547744	-0.0317408	0.020786	0.682711
alpha	~	emplStat_PT.2013	0.131421	0.10489	0.157953	0	0.0873139	0.0615428	0.113085	3.12681e-11
alpha	~	emplStat_FT.2013	0.137824	0.109151	0.166496	0	0.208999	0.177466	0.240531	0
alpha	~	mar_stat.2013	0.052035	0.0272057	0.0768644	3.99938e-05	-0.0253755	-0.0537649	0.00301376	0.0797914
eta	~	age.2013	-0.287665	-0.312802	-0.262528	0	-0.102123	-0.131347	-0.0729001	7.42184e-12
eta	~	HHinc.2013	-0.0892625	-0.114829	-0.0636964	7.75047e-12	-0.123083	-0.161459	-0.0847064	3.2549e-10
eta	~	edu.lm_f.2013	0.0949383	0.0595731	0.130304	1.42847e-07	0.101214	0.0561913	0.146237	1.05235e-05
eta	~	edu.lh_f.2013	-0.104537	-0.139057	-0.0700176	2.93064e-09	-0.044466	-0.0878931	-0.00103898	0.044765
eta	~	KIDSinHH.2013	0.361497	0.335027	0.387967	0	0.337861	0.305555	0.370168	0
eta	~	emplStat_PT.2013	-0.0971395	-0.122856	-0.0714226	1.32783e-13	0.0706742	0.036169	0.10518	5.95897e-05
eta	~	emplStat_FT.2013	-0.157513	-0.183057	-0.131968	0	-0.0802453	-0.113598	-0.0468926	2.41001e-06
eta	~	mar_stat.2013	0.200354	0.177248	0.22346	0	0.155322	0.123086	0.187558	0
subjHealth.2013	~~	subjHealth.2013	0.885886	0.874376	0.897397	0	0.857243	0.843547	0.87094	0
t_commit_5.2013	~~	t_commit_5.2013	0.624075	0.607747	0.640402	0	0.849978	0.832823	0.867132	0
alpha	~~	alpha	0.816862	0.799843	0.83388	0	0.788942	0.769437	0.808447	0
eta	~~	eta	0.639808	0.618108	0.661509	0	0.805541	0.781202	0.829879	0
alpha	~~	eta	-0.0844057	-0.135339	-0.0334723	0.00116217	-0.0569616	-0.107402	-0.00652148	0.0268721

## Sheet: T7. Free time - SRH
			Female				Male
lhs	op	rhs	ß	LB	HB	p	ß	LB	HB	p
subjHealth.2014	~	subjHealth.2013	0.143372	0.124831	0.161914	0	0.143749	0.123276	0.164222	0
subjHealth.2014	~	t_freeT.2013	0.0158983	0.00225891	0.0295378	0.0223383	0.0105478	-0.00370738	0.024803	0.146994
subjHealth.2015	~	subjHealth.2014	0.14111	0.122805	0.159416	0	0.140312	0.120141	0.160482	0
subjHealth.2015	~	t_freeT.2014	0.0160294	0.00229288	0.029766	0.022189	0.0108482	-0.00383672	0.0255331	0.147649
subjHealth.2016	~	subjHealth.2015	0.141209	0.12291	0.159509	0	0.140086	0.120002	0.16017	0
subjHealth.2016	~	t_freeT.2015	0.0160886	0.00229749	0.0298797	0.0222263	0.0108841	-0.00384954	0.0256177	0.147653
subjHealth.2017	~	subjHealth.2016	0.141229	0.122925	0.159533	0	0.140055	0.119987	0.160124	0
subjHealth.2017	~	t_freeT.2016	0.0160949	0.00229766	0.029892	0.0222332	0.0108878	-0.00385112	0.0256267	0.14766
subjHealth.2018	~	subjHealth.2017	0.141228	0.122925	0.159531	0	0.140045	0.119981	0.160109	0
subjHealth.2018	~	t_freeT.2017	0.0160951	0.00229787	0.0298924	0.0222317	0.0108879	-0.00385082	0.0256267	0.14765
t_freeT.2014	~	subjHealth.2013	-0.00842727	-0.0246048	0.0077503	0.307259	-0.00454087	-0.0231976	0.0141158	0.633336
t_freeT.2014	~	t_freeT.2013	0.100919	0.0735978	0.12824	4.4964e-13	0.088761	0.0600402	0.117482	1.38498e-09
t_freeT.2015	~	subjHealth.2014	-0.00826961	-0.0241468	0.00760756	0.307327	-0.00441056	-0.0225316	0.0137105	0.633331
t_freeT.2015	~	t_freeT.2014	0.101448	0.0743864	0.12851	2.02061e-13	0.0908414	0.0617517	0.119931	9.32278e-10
t_freeT.2016	~	subjHealth.2015	-0.00827337	-0.0241591	0.00761236	0.307368	-0.004401	-0.0224836	0.0136816	0.633347
t_freeT.2016	~	t_freeT.2015	0.101797	0.074614	0.128981	2.14051e-13	0.0910908	0.0618728	0.120309	9.93649e-10
t_freeT.2017	~	subjHealth.2016	-0.00827431	-0.0241621	0.00761347	0.307376	-0.00439965	-0.0224769	0.0136776	0.633351
t_freeT.2017	~	t_freeT.2016	0.101834	0.0746266	0.129042	2.20268e-13	0.091114	0.0618764	0.120352	1.00963e-09
t_freeT.2018	~	subjHealth.2017	-0.00827446	-0.0241627	0.00761379	0.307381	-0.00439942	-0.0224759	0.0136771	0.633354
t_freeT.2018	~	t_freeT.2017	0.101839	0.0746269	0.12905	2.21601e-13	0.0911171	0.0618762	0.120358	1.01251e-09
subjHealth.2014	~~	subjHealth.2014	0.459719	0.447472	0.471965	0	0.426079	0.412889	0.439268	0
subjHealth.2015	~~	subjHealth.2015	0.458931	0.446219	0.471643	0	0.427689	0.413859	0.44152	0
subjHealth.2016	~~	subjHealth.2016	0.45879	0.446001	0.47158	0	0.427926	0.413974	0.441878	0
subjHealth.2017	~~	subjHealth.2017	0.458777	0.445976	0.471578	0	0.427974	0.414001	0.441947	0
subjHealth.2018	~~	subjHealth.2018	0.458757	0.445958	0.471557	0	0.427961	0.413987	0.441934	0
t_freeT.2014	~~	t_freeT.2014	0.564171	0.543278	0.585064	0	0.510985	0.490785	0.531185	0
t_freeT.2015	~~	t_freeT.2015	0.559856	0.538363	0.581348	0	0.507901	0.487197	0.528605	0
t_freeT.2016	~~	t_freeT.2016	0.559405	0.537873	0.580938	0	0.507612	0.48687	0.528354	0
t_freeT.2017	~~	t_freeT.2017	0.559361	0.53783	0.580892	0	0.507582	0.486839	0.528325	0
t_freeT.2018	~~	t_freeT.2018	0.559365	0.537832	0.580898	0	0.507585	0.486841	0.528329	0
alpha	=~	subjHealth.2014	0.627617	0.608818	0.646416	0	0.64431	0.623287	0.665333	0
alpha	=~	subjHealth.2015	0.627079	0.608556	0.645603	0	0.645527	0.624967	0.666088	0
alpha	=~	subjHealth.2016	0.626983	0.608478	0.645488	0	0.645706	0.625226	0.666185	0
alpha	=~	subjHealth.2017	0.626974	0.608472	0.645477	0	0.645742	0.625278	0.666206	0
alpha	=~	subjHealth.2018	0.626961	0.608456	0.645465	0	0.645732	0.625269	0.666195	0
eta	=~	t_freeT.2014	0.594401	0.565892	0.62291	0	0.637064	0.60861	0.665517	0
eta	=~	t_freeT.2015	0.592124	0.563834	0.620413	0	0.635138	0.606699	0.663577	0
eta	=~	t_freeT.2016	0.591885	0.563552	0.620218	0	0.634958	0.606464	0.663451	0
eta	=~	t_freeT.2017	0.591862	0.563517	0.620206	0	0.634939	0.606435	0.663443	0
eta	=~	t_freeT.2018	0.591864	0.56352	0.620208	0	0.634941	0.606437	0.663445	0
alpha	~~	subjHealth.2013	0.657978	0.64047	0.675486	0	0.693046	0.674041	0.71205	0
alpha	~~	t_freeT.2013	-0.009068	-0.0404156	0.0222796	0.570738	0.0235148	-0.0091342	0.0561638	0.15806
eta	~~	subjHealth.2013	-0.00687619	-0.0377953	0.024043	0.662923	0.00441174	-0.0318149	0.0406383	0.811348
eta	~~	t_freeT.2013	0.563635	0.530994	0.596277	0	0.581704	0.54328	0.620128	0
subjHealth.2014	~~	t_freeT.2014	0.0263753	0.00192974	0.0508208	0.0344569	0.040154	0.00955662	0.0707514	0.0101075
subjHealth.2015	~~	t_freeT.2015	0.00965171	-0.0195901	0.0388936	0.517687	0.0135761	-0.0178327	0.0449849	0.396899
subjHealth.2016	~~	t_freeT.2016	0.00133462	-0.0313749	0.0340442	0.936261	-0.0109939	-0.0503319	0.0283442	0.58386
subjHealth.2017	~~	t_freeT.2017	0.0177752	-0.0180114	0.0535619	0.330298	0.0201281	-0.013028	0.0532842	0.23411
subjHealth.2018	~~	t_freeT.2018	0.0193528	-0.0136073	0.0523129	0.249811	-0.0232239	-0.060216	0.0137683	0.218519
subjHealth.2013	~~	t_freeT.2013	-0.00232507	-0.0263411	0.0216909	0.849504	0.0317291	0.00716033	0.0562978	0.011368
subjHealth.2013	~	age.2013	-0.309336	-0.328644	-0.290028	0	-0.363399	-0.384551	-0.342247	0
subjHealth.2013	~	HHinc.2013	0.0935559	0.0675229	0.119589	1.87339e-12	0.0734722	0.0484522	0.0984921	8.63748e-09
subjHealth.2013	~	edu.lm_f.2013	0.0823649	0.0535594	0.11117	2.09204e-08	-0.0227777	-0.0552691	0.00971375	0.16944
subjHealth.2013	~	edu.lh_f.2013	-0.140621	-0.169795	-0.111448	0	-0.059101	-0.092553	-0.0256491	0.000534671
subjHealth.2013	~	KIDSinHH.2013	0.0301098	0.00967692	0.0505427	0.00387462	-0.0187301	-0.0403572	0.00289704	0.0896175
subjHealth.2013	~	emplStat_PT.2013	0.118107	0.0956923	0.140522	0	0.0806864	0.0592891	0.102084	1.45883e-13
subjHealth.2013	~	emplStat_FT.2013	0.139367	0.115619	0.163115	0	0.196863	0.17121	0.222515	0
subjHealth.2013	~	mar_stat.2013	0.0390586	0.0184495	0.0596676	0.000203567	-0.00705137	-0.0309393	0.0168366	0.562891
t_freeT.2013	~	age.2013	-0.00492409	-0.0294546	0.0196064	0.694001	-0.100481	-0.127936	-0.0730266	7.32303e-13
t_freeT.2013	~	HHinc.2013	0.0444747	0.0220206	0.0669287	0.000103561	0.0243514	0.00632117	0.0423815	0.00811844
t_freeT.2013	~	edu.lm_f.2013	-0.0488345	-0.0875418	-0.0101272	0.0134075	-0.0634746	-0.107992	-0.0189571	0.00519667
t_freeT.2013	~	edu.lh_f.2013	0.0550126	0.0183258	0.0916994	0.00329264	0.0574454	0.0156406	0.0992502	0.00707589
t_freeT.2013	~	KIDSinHH.2013	-0.219811	-0.240591	-0.199031	0	-0.137844	-0.159293	-0.116395	0
t_freeT.2013	~	emplStat_PT.2013	-0.142278	-0.167301	-0.117256	0	-0.13361	-0.156984	-0.110236	0
t_freeT.2013	~	emplStat_FT.2013	-0.219369	-0.245608	-0.193131	0	-0.318817	-0.350043	-0.28759	0
t_freeT.2013	~	mar_stat.2013	-0.0750491	-0.0972434	-0.0528548	3.41318e-11	-0.0913403	-0.116336	-0.0663448	7.93809e-13
alpha	~	age.2013	-0.38602	-0.408536	-0.363503	0	-0.42837	-0.45317	-0.403571	0
alpha	~	HHinc.2013	0.14121	0.110938	0.171482	0	0.121019	0.0845505	0.157488	7.82205e-11
alpha	~	edu.lm_f.2013	0.133513	0.0993022	0.167724	2.02061e-14	-0.0107995	-0.0503821	0.028783	0.592824
alpha	~	edu.lh_f.2013	-0.218504	-0.252852	-0.184157	0	-0.102012	-0.142529	-0.0614948	8.0275e-07
alpha	~	KIDSinHH.2013	0.0108404	-0.0140943	0.0357752	0.39416	-0.00321713	-0.0289316	0.0224974	0.806294
alpha	~	emplStat_PT.2013	0.134961	0.108558	0.161365	0	0.0887446	0.0628308	0.114658	1.91849e-11
alpha	~	emplStat_FT.2013	0.143627	0.115138	0.172116	0	0.213947	0.181847	0.246047	0
alpha	~	mar_stat.2013	0.0536425	0.0290823	0.0782027	1.86224e-05	-0.0237034	-0.0520696	0.0046628	0.101466
eta	~	age.2013	0.114327	0.0839696	0.144684	1.56763e-13	-0.0123394	-0.0451776	0.0204987	0.461434
eta	~	HHinc.2013	0.064104	0.0357394	0.0924686	9.44424e-06	0.0429005	0.0161704	0.0696306	0.0016572
eta	~	edu.lm_f.2013	-0.0450979	-0.0862295	-0.00396635	0.0316372	-0.0743777	-0.120895	-0.0278607	0.00172523
eta	~	edu.lh_f.2013	0.0487345	0.00872127	0.0887478	0.0169792	0.073975	0.0294099	0.11854	0.00114029
eta	~	KIDSinHH.2013	-0.26556	-0.289538	-0.241583	0	-0.165287	-0.189766	-0.140809	0
eta	~	emplStat_PT.2013	-0.144169	-0.174141	-0.114197	0	-0.139484	-0.166948	-0.11202	0
eta	~	emplStat_FT.2013	-0.244153	-0.274619	-0.213687	0	-0.383586	-0.418338	-0.348834	0
eta	~	mar_stat.2013	-0.134394	-0.160562	-0.108226	0	-0.153496	-0.182362	-0.12463	0
subjHealth.2013	~~	subjHealth.2013	0.885888	0.874379	0.897397	0	0.857239	0.843561	0.870918	0
t_freeT.2013	~~	t_freeT.2013	0.925841	0.915034	0.936648	0	0.816297	0.798189	0.834406	0
alpha	~~	alpha	0.81567	0.798834	0.832505	0	0.789275	0.76979	0.808759	0
eta	~~	eta	0.880888	0.865052	0.896725	0	0.753245	0.730824	0.775666	0
alpha	~~	eta	0.00454529	-0.0448821	0.0539727	0.856967	-0.0138178	-0.0681366	0.0405009	0.618072
